# Supplementary material for: Comparative proteomics of stenotopic caddisfly Crunoecia irrorata identifies acclimation strategies to warming
Source: Mol Ecol. 2019 Sep 19;28(19):4453–69. doi: 10.1111/mec.15225 (PMC6856850; doi:10.1111/mec.15225)
Supplement: Supplementary file 2 [file MEC-28-4453-s002.xlsx]

## Sheet: DAP Annotation
Comparative proteomics of stenotopic caddisfly Crunoecia irrorata identifies acclimation strategies to warming
Joshua Niklas Ebner, Danilo Ritz, Stefanie von Fumetti
Fasta Header	Variation	Pairwise Comparison		UniProt Accession number	Protein Name	Gene	Organism
GELV01003236.1.p1	Increase	Fifteen vs. Ten		P81900	cAMP-dependent protein kinase type II regulatory subunit	Pka-R2	Drosophila melanogaster
GELV01009354.1.p1	Increase	Fifteen vs. Ten		Q9VE75	V-type proton ATPase subunit a	Vha100-2	Drosophila melanogaster
LLUN001130-PA	Increase	Fifteen vs. Ten		Q7KNR7	Photoreceptor dehydrogenase, isoform C	Pdh	Drosophila melanogaster
LLUN003598-PA	Increase	Fifteen vs. Ten		A0A0B4K661	Tropomyosin 1, isoform Q	Tm1	Drosophila melanogaster
LLUN006122-PA	Increase	Fifteen vs. Ten		P40793	Cdc42 homolog	Cdc42	Drosophila melanogaster
Steno.04963-RA	Increase	Fifteen vs. Ten		Q8INS9	GST-containing FLYWCH zinc-finger protein, isoform D	gfzf	Drosophila melanogaster
Steno.08343-RA	Increase	Fifteen vs. Ten		B3NSE1	Facilitated trehalose transporter Tret 1	Tret1	Drosophila melanogaster
Steno.10338-RA	Increase	Fifteen vs. Ten		Q9V393	Kurtz arrestin	krz	Drosophila melanogaster
Steno.12364-RA	Increase	Fifteen vs. Ten		Q9VMT2	GEO07854p1	TpnC25D	Drosophila melanogaster
Steno.13851-RA	Increase	Fifteen vs. Ten		M9PHQ1	ATP binding cassette subfamily A, isoform D	ABCA	Drosophila melanogaster
gcon_00011819	Increase	Fifteen vs. Ten		Q9VR69	Chitin deacetylase-like 4	Cda4	Drosophila melanogaster
birch_GLEAN_10009349	Increase	Fifteen vs. Ten		A8JNQ1	NudE, isoform C	nudE	Drosophila melanogaster
birch_GLEAN_10010749	Increase	Fifteen vs. Ten		Q94514	Cytochrome c oxidase subunit 5A, mitochondrial	COX5A	Drosophila melanogaster
gcon_00015470	Increase	Fifteen vs. Ten		P80455	40S ribosomal protein S12	RpS12	Drosophila melanogaster
gcon_00019576	Increase	Fifteen vs. Ten		Q4AB54	Histone H1	His1:CG33861	Drosophila melanogaster
GELV01000514.1.p3	Decrease	Fifteen vs. Ten		Q9VLT5	Protein purity of essence	poe	Drosophila melanogaster
GELV01003573.1.p1	Decrease	Fifteen vs. Ten		A0A0B4LHV0	Microtubule-associated protein	tau	Drosophila melanogaster
gcon_00001722	Decrease	Fifteen vs. Ten		A1Z7F1	Maltase 6A, isoform C	Mal-A6	Drosophila melanogaster
GELV01008480.1.p1	Decrease	Fifteen vs. Ten		Q9VTV3	AT17975p	Adk1	Drosophila melanogaster
gcon_00014883	Decrease	Fifteen vs. Ten		Q9VLT7	IP17351p	RpL36A	Drosophila melanogaster
gcon_00017033	Decrease	Fifteen vs. Ten		Q9VMC8	PHD finger-like domain-containing protein 5A	Phf5a	Drosophila melanogaster
gcon_00018071	Decrease	Fifteen vs. Ten		M9PBZ4	Dumpy, isoform W	dpy	Drosophila melanogaster
gcon_00011934	Decrease	Fifteen vs. Ten		P92181	Cuticle protein DCP2	Lcp65Ac	Drosophila melanogaster
GELV01012428.1.p2	Decrease	Fifteen vs. Ten		Q9VEX7	RE12330p	tara	Drosophila melanogaster
GELV01012830.1.p1	Decrease	Fifteen vs. Ten		Q9VDL2	LD40493p	TFAM	Drosophila melanogaster
gcon_00005036	Decrease	Fifteen vs. Ten		M9PHH0	C12.2, isoform B	c12.2	Drosophila melanogaster
LLUN000516-PA	Decrease	Fifteen vs. Ten		Q9VRH6	Translation factor waclaw, mitochondrial	waw	Drosophila melanogaster
LLUN001750-PA	Decrease	Fifteen vs. Ten		Q9VTW6	U6 snRNA-associated Sm-like protein LSm2	CG10418	Drosophila melanogaster
LLUN000168-PA	Decrease	Fifteen vs. Ten		Q9VNE2	Protein krasavietz	kra	Drosophila melanogaster
LLUN003780-PA	Decrease	Fifteen vs. Ten		Q24154	60S ribosomal protein L29	RpL29	Drosophila melanogaster
gcon_00016552	Decrease	Fifteen vs. Ten		Q9W541	Eukaryotic translation initiation factor 2B subunit epsilon, isoform A	eIF2Bepsilon	Drosophila melanogaster
LLUN004164-PA	Decrease	Fifteen vs. Ten		A0A0B4KGU4	Belle, isoform B	bel	Drosophila melanogaster
LLUN004266-PA	Decrease	Fifteen vs. Ten		A1ZA23	FI18007p1	Dmel/CG8192	Drosophila melanogaster
LLUN004826-PA	Decrease	Fifteen vs. Ten		Q9VSF3	Nedd8-conjugating enzyme Ubc12	Ubc12	Drosophila melanogaster
LLUN009015-PA	Decrease	Fifteen vs. Ten		O76922-2	Protein aubergine	aub	Drosophila melanogaster
LLUN011795-PA	Decrease	Fifteen vs. Ten		Q95RB2	Cuticular protein 49Ae	Cpr49Ae	Drosophila melanogaster
Steno.18017-RA	Decrease	Fifteen vs. Ten		O97159	Chromodomain-helicase-DNA-binding protein Mi-2 homolog	Mi-2	Drosophila melanogaster
Steno.05253-RA	Decrease	Fifteen vs. Ten		Q9VT41	Integrator complex subunit 7	defl	Drosophila melanogaster
AIU47045.1	Increase	Twenty vs. Ten		Q9VU35	RH34413p	Dmel/CG8192	Drosophila melanogaster
GELV01000725.1.p1	Increase	Twenty vs. Ten		Q23983	Alpha-soluble NSF attachment protein	alphaSnap	Drosophila melanogaster
GELV01002597.1.p1	Increase	Twenty vs. Ten		A1Z991	Glial lazarilli, isoform A	GLaz	Drosophila melanogaster
gcon_00016484	Increase	Twenty vs. Ten		P48610	Arginine kinase	Argk	Drosophila melanogaster
GELV01002984.1.p1	Increase	Twenty vs. Ten		P16378-2	G protein alpha o subunit	Galphao	Drosophila melanogaster
gcon_00015470	Increase	Twenty vs. Ten		P80455	40S ribosomal protein S12	RpS12	Drosophila melanogaster
gcon_00008920	Increase	Twenty vs. Ten		A0A0B4KHF2	Tropomodulin, isoform P	tod	Drosophila melanogaster
LLUN012214-PA	Increase	Twenty vs. Ten		A1Z6W6	LP06106p	Dmel/CG1850	Drosophila melanogaster
LLUN012381-PA	Increase	Twenty vs. Ten		Q8IGF3	RH32892p	Dmel/CG1674	Drosophila melanogaster
gcon_00002281	Increase	Twenty vs. Ten		Q27869	Protein-L-isoaspartate(D-aspartate) O-methyltransferase	Pcmt	Drosophila melanogaster
Steno.05407-RA	Increase	Twenty vs. Ten		O97064	Ccp84Ag	Ccp84Ag	Drosophila melanogaster
Steno.19780-RA	Increase	Twenty vs. Ten		O62621	Coatomer subunit beta	beta'COP	Drosophila melanogaster
birch_GLEAN_10010749	Increase	Twenty vs. Ten		Q94514	Cytochrome c oxidase subunit 5A, mitochondrial	COX5A	Drosophila melanogaster
birch_GLEAN_10011475	Increase	Twenty vs. Ten		Q8IQH6	Uncharacterized protein, isoform A	CT30701	Drosophila melanogaster
Steno.19827-RA	Increase	Twenty vs. Ten		P08841	Tubulin beta-3 chain	betaTub60D	Drosophila melanogaster
XP_020816857.1	Increase	Twenty vs. Ten		P02515	Heat shock protein 22	Hsp22	Drosophila melanogaster
gcon_00018912	Increase	Twenty vs. Ten		Q8IQQ9	Uncharacterized protein, isoform B	CG6512	Drosophila melanogaster
GELV01003199.1.p1	Increase	Twenty vs. Ten		P50887	60S ribosomal protein L22	RpL22	Drosophila melanogaster
Steno.14287-RA	Increase	Twenty vs. Ten		M9PC41	Dumpy, isoform O	dpy	Drosophila melanogaster
GELV01003467.1.p1	Increase	Twenty vs. Ten		Q9VLC4	IP07252p	Dmel/CG4438	Drosophila melanogaster
GELV01003895.1.p1	Increase	Twenty vs. Ten		A0A0B4KEJ7	Coronin	coro	Drosophila melanogaster
LLUN000819-PA	Increase	Twenty vs. Ten		M9NCP5	Uncharacterized protein, isoform C	CG5001	Drosophila melanogaster
Steno.17520-RA	Increase	Twenty vs. Ten		Q9VI25	Neurochondrin homolog	Neurochondrin	Drosophila melanogaster
LLUN005281-PA	Increase	Twenty vs. Ten		Q8IRS7	Ciboulot, isoform C	cib	Drosophila melanogaster
Steno.10338-RA	Increase	Twenty vs. Ten		M9PHQ1	ATP binding cassette subfamily A, isoform D	ABCA	Drosophila melanogaster
LLUN001762-PA	Increase	Twenty vs. Ten		Q9XTL9	Glycogen phosphorylase	GlyP	Drosophila melanogaster
Steno.01041-RA	Increase	Twenty vs. Ten		Q08473-2	RNA-binding protein squid	sqd	Drosophila melanogaster
Steno.02275-RA	Increase	Twenty vs. Ten		P22464-2	Annexin B9	AnxB9	Drosophila melanogaster
gcon_00012277	Increase	Twenty vs. Ten		Q07171	Gelsolin	Gel	Drosophila melanogaster
gcon_00013273	Increase	Twenty vs. Ten		Q9VAL0	Signal peptidase complex subunit 1	Spase12	Drosophila melanogaster
Steno.02486-RA	Increase	Twenty vs. Ten		Q24372	Lachesin	Lac	Drosophila melanogaster
Steno.08343-RA	Increase	Twenty vs. Ten		Q9VMT2	GEO07854p1	TpnC25D	Drosophila melanogaster
LLUN003598-PA	Increase	Twenty vs. Ten		A0A0B4K661	Tropomyosin 1, isoform Q	Tm1	Drosophila melanogaster
LLUN001130-PA	Increase	Twenty vs. Ten		Q7KNR7	Photoreceptor dehydrogenase, isoform C	Pdh	Drosophila melanogaster
LLUN006026-PA	Increase	Twenty vs. Ten		Q7K738	EG:52C10.4 protein	Ubc10	Drosophila melanogaster
Steno.04963-RA	Increase	Twenty vs. Ten		Q9V393	Kurtz arrestin	krz	Drosophila melanogaster
LLUN002560-PA	Increase	Twenty vs. Ten		P55828	40S ribosomal protein S20	RpS20	Drosophila melanogaster
LLUN003786-PA	Increase	Twenty vs. Ten		Q9VZG1	Cuticular protein 64Ab	Cpr64Ab	Drosophila melanogaster
gcon_00003966	Increase	Twenty vs. Ten		Q9VFC8-2	Glycogen [starch] synthase	GlyS	Drosophila melanogaster
LLUN004100-PA	Increase	Twenty vs. Ten		A1ZBL0	Tubulin beta chain	betatub56D	Drosophila melanogaster
LLUN007815-PA	Increase	Twenty vs. Ten		Q7K4Q9	3-hydroxy-3-methylglutaryl coenzyme A synthase	Hmgs	Drosophila melanogaster
Steno.07511-RA	Increase	Twenty vs. Ten		Q8IP94	Thronyl-tRNA synthetase, isoform B	ThrRS	Drosophila melanogaster
GELV01006539.1.p1	Increase	Twenty vs. Ten		O76464	Nitrilase and fragile histidine triad fusion protein NitFhit	NitFhit	Drosophila melanogaster
GELV01006679.1.p2	Increase	Twenty vs. Ten		Q7K0W4	LD27203p	Vajk4	Drosophila melanogaster
GELV01006701.1.p1	Increase	Twenty vs. Ten		Q9VJE5-3	Restin homolog	CLIP-190	Drosophila melanogaster
GELV01015013.1.p2	Increase	Twenty vs. Ten		Q8MST5	Tubulin beta chain	betatub97EF	Drosophila melanogaster
GELV01015193.1.p1	Increase	Twenty vs. Ten		M9NE82	Dumpy, isoform M	dpy	Drosophila melanogaster
GELV01015435.1.p1	Increase	Twenty vs. Ten		P39018	40S ribosomal protein S19a	RpS19a	Drosophila melanogaster
gcon_00018252	Increase	Twenty vs. Ten		Q9VAY2	Glycoprotein 93	Gp93	Drosophila melanogaster
GELV01015511.1.p1	Increase	Twenty vs. Ten		Q7JR58	LD24265p	Echs1	Drosophila melanogaster
GELV01006798.1.p1	Increase	Twenty vs. Ten		Q9VL01	FI06461p	BEST:GH06341	Drosophila melanogaster
GELV01016787.1.p1	Increase	Twenty vs. Ten		Q9V3W7	LD40489p	SF2	Drosophila melanogaster
GELV01016627.1.p1	Increase	Twenty vs. Ten		Q9VR79	LD43683p	obst-A	Drosophila melanogaster
GELV01014892.1.p1	Increase	Twenty vs. Ten		P55841	60S ribosomal protein L14	RpL14	Drosophila melanogaster
GELV01008957.1.p1	Increase	Twenty vs. Ten		Q9VA73	Calcium-binding mitochondrial carrier protein Aralar1	aralar1	Drosophila melanogaster
birch_GLEAN_10015145	Increase	Twenty vs. Ten		E1JIN0	Peroxidase, isoform B	Pxd	Drosophila melanogaster
gcon_00014080	Increase	Twenty vs. Ten		Q9VZS3	Eukaryotic translation initiation factor eIF1	eIF1	Drosophila melanogaster
gcon_00014183	Increase	Twenty vs. Ten		A1Z892	LD11278p	Prx2540-1	Drosophila melanogaster
birch_GLEAN_10011475	Increase	Twenty vs. Ten		B3NSE1	Facilitated trehalose transporter Tret 1	Tret1	Drosophila melanogaster
Steno.08220-RA	Increase	Twenty vs. Ten		Q9VZ82	LD44376p	LeuRS-m	Drosophila melanogaster
Steno.10103-RA	Increase	Twenty vs. Ten		P92177-4	14-3-3 protein epsilon	14-3-3epsilon	Drosophila melanogaster
GELV01009354.1.p1	Increase	Twenty vs. Ten		Q9VE75	V-type proton ATPase subunit a	Vha100-2	Drosophila melanogaster
Steno.15749-RA	Increase	Twenty vs. Ten		Q9VQE0	Dynamin related protein 1, isoform A	Drp1	Drosophila melanogaster
GELV01010591.1.p1	Increase	Twenty vs. Ten		A1ZAZ2	Sarcosine dehydrogenase	Sardh	Drosophila melanogaster
GELV01012851.1.p1	Increase	Twenty vs. Ten		Q07171	Gelsolin	Gel	Drosophila melanogaster
gcon_00011819	Increase	Twenty vs. Ten		Q9VR69	Chitin deacetylase-like 4	Cda4	Drosophila melanogaster
LLUN011169-PA	Increase	Twenty vs. Ten		P48610-3	Arginine kinase	Argk	Drosophila melanogaster
Steno.10907-RA	Increase	Twenty vs. Ten		Q9VNL0	Gasp, isoform A	Gasp	Drosophila melanogaster
birch_GLEAN_10009349	Increase	Twenty vs. Ten		A8JNQ1	NudE, isoform C	nudE	Drosophila melanogaster
Steno.11841-RA	Increase	Twenty vs. Ten		Q9W401	Probable citrate synthase, mitochondrial	kdn	Drosophila melanogaster
Steno.13851-RA	Increase	Twenty vs. Ten		Q8INS9	GST-containing GLYWCH zinc-finger protein, isoform D	gfzf	Drosophila melanogaster
GELV01000087.1.p1	Decrease	Twenty vs. Ten		Q9VAP8	alpha-1,2-Mannosidase	alpha-Man-Ib	Drosophila melanogaster
GELV01015548.1.p1	Decrease	Twenty vs. Ten		Q9VI04	Beta-alanine synthase	pyd3	Drosophila melanogaster
GELV01000514.1.p3	Decrease	Twenty vs. Ten		Q9VLT5	Protein purity of essence	poe	Drosophila melanogaster
birch_GLEAN_10006019	Decrease	Twenty vs. Ten		A0A0B4LHD9	Na/Ca-exchange protein, isoform I		Drosophila melanogaster
birch_GLEAN_10008933	Decrease	Twenty vs. Ten		P23380	V-type proton ATPase 16 kDA proteolipid subunit	Vha16-1	Drosophila melanogaster
GELV01007499.1.p1	Decrease	Twenty vs. Ten		Q7YTX8	Trehalase	CG6262	Drosophila melanogaster
GELV01001779.1.p1	Decrease	Twenty vs. Ten		O18404	3-hydroxyacyl-CoA dehydrogenase type-2	scu	Drosophila melanogaster
gcon_00015597	Decrease	Twenty vs. Ten		Q7PLL3	Eukaryotic initiation factor 4B	eIF4B	Drosophila melanogaster
Steno.10413-RA	Decrease	Twenty vs. Ten		Q7JZB1	RE4986p	Dmel/CG12338	Drosophila melanogaster
gcon_00007187	Decrease	Twenty vs. Ten		A1Z9E3	Elongation factor Tu	mEFTu1	Drosophila melanogaster
Steno.10663-RA	Decrease	Twenty vs. Ten		O02649	Heat shock protein 60A	Hsp60A	Drosophila melanogaster
GELV01002587.1.p1	Decrease	Twenty vs. Ten		Q9VT44	LP04042p	Dmel/CG6749	Drosophila melanogaster
birch_GLEAN_10000492	Decrease	Twenty vs. Ten		Q9VRJ4	SD02021p	DHRS4	Drosophila melanogaster
Steno.17834-RA	Decrease	Twenty vs. Ten		P13582	Serine protease easter	ea	Drosophila melanogaster
Steno.17386-RA	Decrease	Twenty vs. Ten		M9NF33	Cleavage and polyadenylation specific factor 6, isoform B	Cpsf6	Drosophila melanogaster
birch_GLEAN_10015241	Decrease	Twenty vs. Ten		Q7KMM4	BcDNA.GH04962	GCS2alpha	Drosophila melanogaster
gcon_00001722	Decrease	Twenty vs. Ten		A1Z7F1	Maltase A6, isoform C	Mal-A6	Drosophila melanogaster
gcon_00018071	Decrease	Twenty vs. Ten		M9PBZ4	Dumpy, isoform W	dpy	Drosophila melanogaster
Steno.17931-RA	Decrease	Twenty vs. Ten		Q7JPS2	Igloo, isoform A	igl	Drosophila melanogaster
gcon_00016552	Decrease	Twenty vs. Ten		Q9W541	Eukaryotic translation initiatioin factor 2B subunit epsilon, isoform A	eIF2Bepsilon	Drosophila melanogaster
gcon_00017033	Decrease	Twenty vs. Ten		Q9VMC8	PHD finger-like domain-containing protein 5A	Phf5a	Drosophila melanogaster
gcon_00005036	Decrease	Twenty vs. Ten		M9PHH0	C12.2, isoform B	c12.2	Drosophila melanogaster
gcon_00011934	Decrease	Twenty vs. Ten		P92181	Cuticle protein DCP2	Lcp65Ac	Drosophila melanogaster
Steno.17965-RA	Decrease	Twenty vs. Ten		Q9VJ80	LD42267p	Dmel/CG10211	Drosophila melanogaster
LLUN000168-PA	Decrease	Twenty vs. Ten		Q9VNE2	Protein krasavietz	kra	Drosophila melanogaster
LLUN007852-PA	Decrease	Twenty vs. Ten		O18336	MIP20481p	Rab14	Drosophila melanogaster
Steno.08376-RA	Decrease	Twenty vs. Ten		M9PC41	Dumpy, isoform O	dpy	Drosophila melanogaster
LLUN009072-PA	Decrease	Twenty vs. Ten		Q9W2P5	RE43665p	BcDNA:RE43665	Drosophila melanogaster
gcon_00002932	Decrease	Twenty vs. Ten		Q9VV98	LP05116p	Dmel/CG9701	Drosophila melanogaster
Steno.12744-RA	Decrease	Twenty vs. Ten		A1Z7F3	Maltase A8	Mal-A8	Drosophila melanogaster
Steno.13229-RA	Decrease	Twenty vs. Ten		Q8IPH0	Transglutaminase, isoform B	Tg	Drosophila melanogaster
LLUN009473-PA	Decrease	Twenty vs. Ten		P98159	Serine protease nudel	ndl	Drosophila melanogaster
Steno.08808-RA	Decrease	Twenty vs. Ten		Q9W2Y3	NAD(P)H-hydrate epimerase	Naxe	Drosophila melanogaster
LLUN009015-PA	Decrease	Twenty vs. Ten		O76922-2	Protein aubergine	aub	Drosophila melanogaster
LLUN007701-PA	Decrease	Twenty vs. Ten		Q9VXY3	Dihydrolipoamide acetyltransferase component of pyruvate dehydrogenase complex	Dmel/CG5599	Drosophila melanogaster
Steno.04335-RA	Decrease	Twenty vs. Ten		Q95083	Proteasome subunit alpha type-5	Prosalpha5	Drosophila melanogaster
LLUN000516-PA	Decrease	Twenty vs. Ten		Q9VRH6	Translation factor waclaw, mitochondrial	waw	Drosophila melanogaster
LLUN004164-PA	Decrease	Twenty vs. Ten		A0A0B4KGU4	Belle, isoform B	bel	Drosophila melanogaster
Steno.05253-RA	Decrease	Twenty vs. Ten		Q9VT41	Integrator complex subunit 7	defl	Drosophila melanogaster
LLUN002402-PA	Decrease	Twenty vs. Ten		Q9VK90	GEO09660p1	BcDNA:RE36920	Drosophila melanogaster
LLUN002663-PA	Decrease	Twenty vs. Ten		Q9VLF5	Trypsin 29F, isoform C	Try29F	Drosophila melanogaster
LLUN001704-PA	Decrease	Twenty vs. Ten		Q9VJ55	Uncharacterized protein, isoform B	Dmel7CG10348	Drosophila melanogaster
LLUN009748-PA	Decrease	Twenty vs. Ten		Q9TVM2	Exportin-1	emb	Drosophila melanogaster
LLUN010032-PA	Decrease	Twenty vs. Ten		P48611	6-pyruvoyl tetrahydrobiopterin synthase	pr	Drosophila melanogaster
LLUN003780-PA	Decrease	Twenty vs. Ten		Q24154	60S ribosomal protein L29	RpL29	Drosophila melanogaster
LLUN001750-PA	Decrease	Twenty vs. Ten		Q9VTW6	U6 snRNA-associated Sm-like protein LSm2	CG10418	Drosophila melanogaster
LLUN005746-PA	Decrease	Twenty vs. Ten		P48598	Eukaryotic translation initiation factor 4E1	eIF4E1	Drosophila melanogaster
GELV01013367.1.p1	Decrease	Twenty vs. Ten		Q9VTV9	Delta-aminolevulinic acid dehydratase	Pbgs	Drosophila melanogaster
GELV01013464.1.p1	Decrease	Twenty vs. Ten		C0HK92-2	Uncharacterized protein CG45076	CG45076	Drosophila melanogaster
GELV01002607.1.p1	Decrease	Twenty vs. Ten		Q9VTD9	LD15494p	Dmel/CG6321	Drosophila melanogaster
GELV01004355.1.p1	Decrease	Twenty vs. Ten		A0A0B4KHK5	Chaoptin, isoform F	chp	Drosophila melanogaster
GELV01004853.1.p1	Decrease	Twenty vs. Ten		Q9VU02	Probable small nuclear ribonucleoprotein Sm D1	SmD1	Drosophila melanogaster
GELV01014965.1.p1	Decrease	Twenty vs. Ten		Q9V5C6	Proteasome subunit alpha type-3	Prosalpha7	Drosophila melanogaster
GELV01014476.1.p1	Decrease	Twenty vs. Ten		Q7KUC2	FI04467p	Pdxk	Drosophila melanogaster
gcon_00004697	Decrease	Twenty vs. Ten		Q9VW26	Ornithine aminotransferase, mitochondrial	Oat	Drosophila melanogaster
GELV01014713.1.p1	Decrease	Twenty vs. Ten		Q9W4U2	RH09070p	BcDNA:RH09070	Drosophila melanogaster
GELV01004871.1.p1	Decrease	Twenty vs. Ten		Q9V5C6	Proteasome subunit alpha type-3		Drosophila melanogaster
GELV01005417.1.p2	Decrease	Twenty vs. Ten		Q8IPM8	Complexin	cpx	Drosophila melanogaster
GELV01006338.1.p1	Decrease	Twenty vs. Ten		D0UGE6	Tenectin isoform 1	tnc	Drosophila melanogaster
GELV01009046.1.p1	Decrease	Twenty vs. Ten		NA	NA	NA	Drosophila melanogaster
GELV01009177.1.p1	Decrease	Twenty vs. Ten		A1Z713	Vacuolar protein sorting-associated protein 13	Vps13	Drosophila melanogaster
GELV01009226.1.p1	Decrease	Twenty vs. Ten		Q9VA70	Neutral ceramidase	CDase	Drosophila melanogaster
GELV01009297.1.p1	Decrease	Twenty vs. Ten		Q8SXC2	FI04487p	Kyat	Drosophila melanogaster
GELV01010961.1.p1	Decrease	Twenty vs. Ten		Q9W0Q2	Peptidyl-prolyl cis-trans isomerase	Cypl	Drosophila melanogaster
GELV01011033.1.p1	Decrease	Twenty vs. Ten		Q9VW68	Gamma-aminobutyric acid transaminase, isoform A	Gabat	Drosophila melanogaster
GELV01012830.1.p1	Decrease	Twenty vs. Ten		Q9VDL2	LD40493p	TFAM	Drosophila melanogaster
Steno.12349-RA	Decrease	Twenty vs. Ten		Q9VI10	Probable small nuclear ribonucleoprotein Sm D2	smD2	Drosophila melanogaster
GELV01011586.1.p1	Decrease	Twenty vs. Ten		P84051	Histone H2A	His2A	Drosophila melanogaster
LLUN009690-PA	Decrease	Twenty vs. Ten		M9PEI1	Dumpy, isoform U	dpy	Drosophila melanogaster
AIU47045.1	Increase	Twenty vs. Fifteen		Q9VU35	RH34413p	Dmel/CG11267	Drosophila melanogaster
AMD09930.1	Increase	Twenty vs. Fifteen		P02828	Heat shock protein 83	Hsp83	Drosophila melanogaster
GELV01002292.1.p1	Increase	Twenty vs. Fifteen		Q8IPT9	SD05439p1	Dmel/CG10512	Drosophila melanogaster
gcon_00010776	Increase	Twenty vs. Fifteen		P08120	Collagen alpha-1(IV) chain	Col4a1	Drosophila melanogaster
GELV01002717.1.p1	Increase	Twenty vs. Fifteen		Q6NLM7	LP22870p	CG15018	Drosophila melanogaster
GELV01003467.1.p1	Increase	Twenty vs. Fifteen		Q9VLC4	IP07252p	Dmel/CG4438	Drosophila melanogaster
GELV01008480.1.p1	Increase	Twenty vs. Fifteen		Q9VTV3	AT17975p	Adk1	Drosophila melanogaster
birch_GLEAN_10011475	Increase	Twenty vs. Fifteen		Q8IQH6	Uncharacterized protein, isoform A	CT30701	Drosophila melanogaster
Steno.14287-RA	Increase	Twenty vs. Fifteen		M9PC41	Dumpy, isoform O	dpy	Drosophila melanogaster
Steno.05407-RA	Increase	Twenty vs. Fifteen		O97062	Ccp84Ae	Ccp84Ae	Drosophila melanogaster
gcon_00013273	Increase	Twenty vs. Fifteen		Q9VAL0	Signal peptidase complex subunit 1	Spase12	Drosophila melanogaster
Steno.07511-RA	Increase	Twenty vs. Fifteen		Q8IP94	Threonyl-tRNA synthetase, isoform B	ThrRS	Drosophila melanogaster
GELV01006539.1.p1	Increase	Twenty vs. Fifteen		O76464	Nitrilase and fragile histidine triad fusion protein NitFhit	NitFhit	Drosophila melanogaster
Steno.11841-RA	Increase	Twenty vs. Fifteen		Q9W401	Probable citrate synthase, mitochondrial	kdn	Drosophila melanogaster
GELV01006701.1.p1	Increase	Twenty vs. Fifteen		Q9VJE5-3	Restin homolog	CLIP-190	Drosophila melanogaster
gcon_00002281	Increase	Twenty vs. Fifteen		Q27869	Protein-L-isoaspartate(D-aspartate) O-methyltransferase	Pcmt	Drosophila melanogaster
GELV01010421.1.p1	Increase	Twenty vs. Fifteen		Q9U3W6	Proten mab-21	mab-21	Drosophila melanogaster
GELV01016627.1.p1	Increase	Twenty vs. Fifteen		Q9VR79	LD43683p	obst-A	Drosophila melanogaster
GELV01016787.1.p1	Increase	Twenty vs. Fifteen		Q9V3W7	LD40489p	SF2	Drosophila melanogaster
GELV01015511.1.p1	Increase	Twenty vs. Fifteen		Q7JR58	LD24265p	Echs1	Drosophila melanogaster
GELV01015445.1.p1	Increase	Twenty vs. Fifteen		Q5BI62	LP14331p	Mdr50	Drosophila melanogaster
GELV01010591.1.p1	Increase	Twenty vs. Fifteen		A1ZAZ2	Sarcosine dehydrogenase	sardh	Drosophila melanogaster
GELV01011402.1.p1	Increase	Twenty vs. Fifteen		X2JEJ4	Phosphorylase kinase gamma, isoform F	PhKgamma	Drosophila melanogaster
Steno.10103-RA	Increase	Twenty vs. Fifteen		P92177-4	14-3-3 protein epsilon	14-3-3epsilon	Drosophila melanogaster
gcon_00003966	Increase	Twenty vs. Fifteen		Q9VFC8-2	Glycogen [starch] synthase	GlyS	Drosophila melanogaster
GELV01014931.1.p1	Increase	Twenty vs. Fifteen		Q9VRD9	Cysthathionine beta-synthase	Cbs	Drosophila melanogaster
LLUN002560-PA	Increase	Twenty vs. Fifteen		P55828	40S ribosomal protein S20	RpS20	Drosophila melanogaster
gcon_00018252	Increase	Twenty vs. Fifteen		Q9VAY2	Glycoprotein 93	Gp93	Drosophila melanogaster
LLUN004266-PA	Increase	Twenty vs. Fifteen		A1ZA23	FI18007p1	Dmel/CG8192	Drosophila melanogaster
LLUN007815-PA	Increase	Twenty vs. Fifteen		Q7K4Q9	3-hydroxy-3-methylglutaryl coenzyme A synthase	Hmgs	Drosophila melanogaster
LLUN005281-PA	Increase	Twenty vs. Fifteen		Q8IRS7	Ciboulot, isoform C	cib	Drosophila melanogaster
LLUN006026-PA	Increase	Twenty vs. Fifteen		Q7K738	EG:52C10.4 protein	Ubc10	Drosophila melanogaster
LLUN012381-PA	Increase	Twenty vs. Fifteen		Q8IGF3	RH32892p	Dmel/CG1674	Drosophila melanogaster
birch_GLEAN_10005813	Increase	Twenty vs. Fifteen		O97064	Ccp84Ag	Ccp84Ag	Drosophila melanogaster
GELV01003236.1.p1	Decrease	Twenty vs. Fifteen		P81900	cAMP-dependent protein kinase type II regulatory subunit	Pka-R2	Drosophila melanogaster
GELV01004355.1.p1	Decrease	Twenty vs. Fifteen		A0A0B4KHK5	Chaoptin, isoform F	chp	Drosophila melanogaster
GELV01006338.1.p1	Decrease	Twenty vs. Fifteen		D0UGE6	Tenectin isoform 1	tnc	Drosophila melanogaster
Steno.12349-RA	Decrease	Twenty vs. Fifteen		Q9VI10	Probable small nuclear ribonucleoprotein Sm D2	SmD2	Drosophila melanogaster
birch_GLEAN_10006019	Decrease	Twenty vs. Fifteen		A0A0B4LHD9	Na/Ca-exchange protein, isoform I	Calx	Drosophila melanogaster
GELV01009226.1.p1	Decrease	Twenty vs. Fifteen		Q9VA70	Neutral ceramidase	CDase	Drosophila melanogaster
GELV01010471.1.p1	Decrease	Twenty vs. Fifteen		Q9VJ80	LD42267p	Dmel/CG10211	Drosophila melanogaster
GELV01010961.1.p1	Decrease	Twenty vs. Fifteen		Q9W0Q2	Peptidyl-prolyl cis-trans isomerase	Cypl	Drosophila melanogaster
GELV01011033.1.p1	Decrease	Twenty vs. Fifteen		Q9VW68	Gamma-aminobutyric acid transaminase, isoform A	Gabat	Drosophila melanogaster
Steno.17834-RA	Decrease	Twenty vs. Fifteen		P13582	Serine protease easter	ea	Drosophila melanogaster
gcon_00018071	Decrease	Twenty vs. Fifteen		M9PBZ4	Dumpy, isoform W	dpy	Drosophila melanogaster
GELV01013464.1.p1	Decrease	Twenty vs. Fifteen		C0HK92-2	Uncharacterized protein CG45076	CG45076	Drosophila melanogaster
LLUN004164-PA	Decrease	Twenty vs. Fifteen		A0A0B4KGU4	Belle, isoform B	bel	Drosophila melanogaster
Steno.17965-RA	Decrease	Twenty vs. Fifteen		NA	NA	NA	Drosophila melanogaster
gcon_00015597	Decrease	Twenty vs. Fifteen		Q7PLL3	Eukaryotic initiation factor 4B	eIF4B	Drosophila melanogaster
LLUN009473-PA	Decrease	Twenty vs. Fifteen		P98159	Serine protease nudel	ndl	Drosophila melanogaster
LLUN009690-PA	Decrease	Twenty vs. Fifteen		M9PEI1	Dumpy, isoform U	dpy	Drosophila melanogaster
Steno.04335-RA	Decrease	Twenty vs. Fifteen		Q95083	PRoteasome subunit alpha type-5		Drosophila melanogaster
Steno.17386-RA	Decrease	Twenty vs. Fifteen		M9NF33	Cleavage and polyadenylation specific factor 6, isoform B	Cpsf6	Drosophila melanogaster
gcon_00004697	Decrease	Twenty vs. Fifteen		Q9VW26	Ornithine aminotransferase, mitochondrial	Oat	Drosophila melanogaster

## Sheet: GO Enrichment Results
Comparative proteomics of stenotopic caddisfly Crunoecia irrorata identifies acclimation strategies to warming
Joshua Niklas Ebner, Danilo Ritz, Stefanie von Fumetti
Pairwise comparison	Variability	Category	Term	Count	%	PValue	Genes	List Total	Pop Hits	Pop Total	Fold Enrichment	Bonferroni	Benjamini	FDR		Increasing norms of reaction DAVID GO enrichment results														Decreasing norms of reaction DAVID GO enrichment results
20 vs. 10 °C	Increase	GOTERM_BP_DIRECT	GO:0002181~cytoplasmic translation	6	9.83607	0.000148799	P55830, P55841, P39018, P50887, P80455, P55828	57	100	10996	11.5747	0.0275885	0.0275885	0.184456		Category	Term	Count	%	PValue	Genes	List Total	Pop Hits	Pop Total	Fold Enrichment	Bonferroni	Benjamini	FDR		Category	Term	Count	%	PValue	Genes	List Total	Pop Hits	Pop Total	Fold Enrichment	Bonferroni	Benjamini	FDR
20 vs. 10 °C	Increase	GOTERM_BP_DIRECT	GO:0008362~chitin-based embryonic cuticle biosynthetic process	3	4.91803	0.00551236	M9PC41, M9NE82, Q9VR79, Q9VNL0	57	22	10996	26.3062	0.646259	0.405239	6.62816		GOTERM_BP_DIRECT	GO:0002181~cytoplasmic translation	9	7.69231	5.4789e-06	P55830, P55841, P39018, P29327, Q9W229, P50887, P80455, P55828, O76927	108	100	10996	9.16333	0.00216183	0.00216183	0.00762775		GOTERM_BP_DIRECT	GO:0006413~translational initiation	4	3.6036	0.0101742	Q8IR13, Q9W541, P48598, A0A0B4KGU4	104	48	10996	8.8109	0.972386	0.972386	13.0575
20 vs. 10 °C	Increase	GOTERM_BP_DIRECT	GO:0007424~open tracheal system development	7	9.72222	0.00333625	Q9VW34, Q9W4P5, M9NE82, A8JQU3, Q7K7G0, P40793, Q9VR79, Q9VNL0	68	240	10996	4.71642	0.986757	0.417567	5.30729		GOTERM_BP_DIRECT	GO:0005975~carbohydrate metabolic process	8	6.83761	7.49734e-05	Q9XTL9, Q9VW34, A1Z992, Q9VKX2, M9ND31, Q9VAW3, Q8IR99, Q9VEB1	108	106	10996	7.68414	0.0291814	0.0146987	0.104331		GOTERM_BP_DIRECT	GO:0005975~carbohydrate metabolic process	5	4.5045	0.0174133	Q7KMM4, Q9VV98, A1Z7F1, A1Z7F3, Q9W5U2	104	106	10996	4.9873	0.9979	0.954176	21.3653
20 vs. 10 °C	Increase	GOTERM_BP_DIRECT	GO:0006412~translation	7	11.4754	0.0838892	P55830, P55841, P39018, Q9VA73, P50887, P80455, P55828	57	601	10996	2.2469	1	0.983724	66.2796		GOTERM_BP_DIRECT	GO:0008340~determination of adult lifespan	9	7.69231	0.000245998	O77062, Q9XTL9, Q9V3P0, A1Z992, P02515, A1Z991, Q960M4, Q26365, Q2QBM1	108	170	10996	5.3902	0.0926085	0.0318747	0.341948		GOTERM_BP_DIRECT	GO:0000398~mRNA splicing, via spliceosome	7	6.30631	0.0193459	Q7KLW9, Q9VPL0, Q9W0Q2, Q9VU02, Q24297, Q9VTW6, Q9VMC8	104	226	10996	3.27485	0.998948	0.898292	23.4553
20 vs. 10 °C	Increase	GOTERM_BP_DIRECT	GO:0006030~chitin metabolic process	3	4.91803	0.0903938	Q9VW34, Q9VR79, Q9VNL0	57	99	10996	5.84583	1	0.971628	69.1327		GOTERM_BP_DIRECT	GO:0005978~glycogen biosynthetic process	3	2.5641	0.00137172	Q9VUY9, A1Z992, Q9VFC8	108	6	10996	50.9074	0.418534	0.126765	1.89295		GOTERM_BP_DIRECT	GO:0043171~peptide catabolic process	3	2.7027	0.029934	Q8IN25, Q0KI00, Q7KRW4	104	29	10996	10.9377	0.999977	0.930528	34.0208
20 vs. 10 °C	Increase	GOTERM_BP_DIRECT	GO:0031647~regulation of protein stability	2	3.27869	0.0925251	Q9VKY2, Q9V393	57	19	10996	20.3066	1	0.952267	70.0181		GOTERM_BP_DIRECT	GO:0061343~cell adhesion involved in heart morphogenesis	3	2.5641	0.00580972	P38040, P26308, Q24372	108	12	10996	25.4537	0.899895	0.36891	7.79187		GOTERM_BP_DIRECT	GO:0006508~proteolysis	10	9.00901	0.0338102	Q8IN25, Q0KI00, O01382, Q9VKY3, Q961J8, Q9VL89, P13582, Q7KRW4, Q9VMM2, Q9VY87	104	475	10996	2.22591	0.999994	0.91059	37.538
20 vs. 10 °C	Increase	GOTERM_BP_DIRECT	GO:0035151~regulation of tube size, open tracheal system	4	5.55556	0.00365421	Q9VW34, A8JQU3, Q7K7G0, Q9VR79, Q9VNL0	68	51	10996	12.6828	0.991237	0.409247	5.79906		GOTERM_BP_DIRECT	GO:0060361~flight	3	2.5641	0.00580972	Q9XTL9, Q9VUY9, M9PC84	108	12	10996	25.4537	0.899895	0.36891	7.79187		GOTERM_BP_DIRECT	GO:0009115~xanthine catabolic process	2	1.8018	0.0459742	P10351, Q9VF53	104	5	10996	42.2923	1	0.936281	47.4794
20 vs. 10 °C	Increase	GOTERM_MF_DIRECT	GO:0003779~actin binding	5	8.19672	0.00426577	A0A0B4K661, Q8IGF3, Q07171, Q8IRS7, A0A0B4KHF2	56	112	9284	7.40115	0.277395	0.277395	4.3988		GOTERM_BP_DIRECT	GO:0006108~malate metabolic process	3	2.5641	0.00682264	Q9VKX2, Q2QBM1, Q9VEB1	108	13	10996	23.4957	0.933075	0.362816	9.09125		GOTERM_BP_DIRECT	GO:0043161~proteasome-mediated ubiquitin-dependent protein catabolic process	4	3.6036	0.0494496	Q9V5C6, P26270, Q9VW54, Q9XZJ4	104	88	10996	4.80594	1	0.921366	50.0377
20 vs. 10 °C	Increase	GOTERM_MF_DIRECT	GO:0003735~structural constituent of ribosome	7	11.4754	0.0110474	P55830, P55841, P39018, Q9VA73, P50887, P80455, P55828	56	319	9284	3.63793	0.57013	0.344355	11.0325		GOTERM_BP_DIRECT	GO:0042744~hydrogen peroxide catabolic process	3	2.5641	0.00790948	Q9V3P0, A1Z892, Q960M4	108	14	10996	21.8175	0.956573	0.361156	10.4665		GOTERM_BP_DIRECT	GO:0006207~'de novo' pyrimidine nucleobase biosynthetic process	2	1.8018	0.0725474	Q8IPQ2, Q9VI04	104	8	10996	26.4327	1	0.963278	64.3166
20 vs. 10 °C	Increase	GOTERM_MF_DIRECT	GO:0005200~structural constituent of cytoskeleton	3	4.91803	0.0339326	P08841, Q8MST5, A1ZBL0	56	49	9284	10.1501	0.927462	0.58295	30.4603		GOTERM_BP_DIRECT	GO:0042335~cuticle development	3	2.5641	0.00906873	M9MSF5, O18640, Q9V393	108	15	10996	20.363	0.972635	0.362252	11.9122		GOTERM_BP_DIRECT	GO:0006457~protein folding	4	3.6036	0.0806705	P29845, Q7KKI0, Q9W0Q2, Q9V3V2	104	108	10996	3.91595	1	0.962384	68.3633
20 vs. 10 °C	Increase	GOTERM_MF_DIRECT	GO:0051082~unfolded protein binding	3	4.91803	0.0391711	Q9VAY2, Q9VU35, M9NCP5	56	53	9284	9.3841	0.952016	0.531969	34.3274		GOTERM_BP_DIRECT	GO:0007626~locomotory behavior	3	2.5641	0.0102989	O18640, Q8SXP8, Q7JZD3	108	16	10996	19.0903	0.983247	0.36514	13.4225		GOTERM_BP_DIRECT	GO:0022008~neurogenesis	10	9.00901	0.0823965	Q7KKI0, P48608, Q9VW26, Q0E993, P48592, Q9VQR8, P48598, P26270, O77430, Q9VTW6	104	565	10996	1.87134	1	0.951113	69.1664
20 vs. 10 °C	Increase	GOTERM_MF_DIRECT	GO:0003924~GTPase activity	4	6.55738	0.0439557	P08841, Q8MST5, A1ZBL0, Q9VQE0	56	133	9284	4.98604	0.967165	0.495029	37.6882		GOTERM_BP_DIRECT	GO:0007017~microtubule-based process	4	3.4188	0.0119334	P06603, P08841, Q24560, A1ZBL0, Q7JZD3	108	49	10996	8.31141	0.991279	0.377619	15.392		GOTERM_BP_DIRECT	GO:0003383~apical constriction	2	1.8018	0.0983875	P48608, Q9VAG2	104	11	10996	19.2238	1	0.963295	75.7587
20 vs. 10 °C	Increase	GOTERM_MF_DIRECT	GO:0005525~GTP binding	4	6.55738	0.0859891	P08841, Q8MST5, A1ZBL0, Q9VQE0	56	176	9284	3.76786	0.998923	0.679828	61.1768		GOTERM_BP_DIRECT	GO:0010883~regulation of lipid storage	3	2.5641	0.0144005	O62621, P61209, P45437	108	19	10996	16.076	0.996751	0.405995	18.2863		GOTERM_BP_DIRECT	GO:0007286~spermatid development	3	2.7027	0.0995796	P35381, A0A0B4KGU4, Q9VLT5	104	57	10996	5.56478	1	0.953492	76.1936
20 vs. 10 °C	Decrease	GOTERM_BP_DIRECT	GO:0006413~translational initiation	4	6.34921	0.00193613	Q9W541, P48598, A0A0B4KGU4, Q7PLL3	58	48	10996	15.7989	0.325252	0.325252	2.40561		GOTERM_BP_DIRECT	GO:0035151~regulation of tube size, open tracheal system	3	2.5641	0.0174632	A8JQU3, Q24372, Q9VR79	108	21	10996	14.545	0.99905	0.440051	21.7515
20 vs. 10 °C	Decrease	GOTERM_BP_DIRECT	GO:0000398~mRNA splicing, via spliceosome	6	9.52381	0.00616659	Q9W2P5, Q9W0Q2, Q9VU02, Q9VI10, Q9VTW6, Q9VMC8	58	226	10996	5.03326	0.715122	0.46626	7.47766		GOTERM_BP_DIRECT	GO:1900006~positive regulation of dendrite development	2	1.7094	0.0193678	Q07327, Q8SXP8	108	2	10996	101.815	0.999559	0.448027	23.837
20 vs. 10 °C	Decrease	GOTERM_BP_DIRECT	GO:0005975~carbohydrate metabolic process	4	6.34921	0.0174847	Q7KMM4, Q9VV98, A1Z7F1, A1Z7F3	58	106	10996	7.1542	0.972146	0.696872	19.8789		GOTERM_BP_DIRECT	GO:0051298~centrosome duplication	5	4.2735	0.0209905	P36179, P55841, P29327, Q8MST5, Q24560, A1ZBL0	108	108	10996	4.71365	0.99977	0.450384	25.573
20 vs. 10 °C	Decrease	GOTERM_BP_DIRECT	GO:0007286~spermatid development	3	4.7619	0.0351269	P35381, A0A0B4KGU4, Q9VLT5	58	57	10996	9.97822	0.999296	0.837122	36.1919		GOTERM_BP_DIRECT	GO:0022008~neurogenesis	12	10.2564	0.0213368	P38040, P36179, O76511, P19109, Q9W414, P08841, Q8INS9, Q7K738, P40423, P29413, Q9VAC1, Q8IP94	108	565	10996	2.16244	0.9998	0.433313	25.9387
20 vs. 10 °C	Decrease	GOTERM_BP_DIRECT	GO:0000387~spliceosomal snRNP assembly	2	3.1746	0.0702167	Q9VU02, Q9VI10	58	14	10996	27.0837	1	0.947965	59.9381		GOTERM_BP_DIRECT	GO:0045819~positive regulation of glycogen catabolic process	2	1.7094	0.0289119	Q9XTL9, Q9VFC8	108	3	10996	67.8765	0.999991	0.515328	33.5327
20 vs. 10 °C	Decrease	GOTERM_BP_DIRECT	GO:0009058~biosynthetic process	2	3.1746	0.0846206	Q9VTD9, Q8SXC2	58	17	10996	22.3043	1	0.949784	67.0742		GOTERM_BP_DIRECT	GO:0006417~regulation of translation	3	2.5641	0.0341868	P19109, O76927, Q7PLL6	108	30	10996	10.1815	0.999999	0.554356	38.3867
20 vs. 10 °C	Decrease	GOTERM_BP_DIRECT	GO:0050896~response to stimulus	2	3.1746	0.0941012	A0A0B4KHK5, Q9VLT5	58	19	10996	19.9564	1	0.943074	71.1114		GOTERM_BP_DIRECT	GO:0060027~convergent extension involved in gastrulation	2	1.7094	0.0383639	P38040, P26308	108	4	10996	50.9074	1	0.576181	41.9948
20 vs. 10 °C	Decrease	GOTERM_MF_DIRECT	GO:0044822~poly(A) RNA binding	5	7.93651	0.00109697	Q9W2P5, Q9VU02, Q9VI10, Q9VTW6, Q9VMC8	60	72	9284	10.7454	0.0960462	0.0960462	1.19192		GOTERM_BP_DIRECT	GO:0003380~establishment or maintenance of cytoskeleton polarity involved in gastrulation	2	1.7094	0.0383639	P38040, P26308	108	4	10996	50.9074	1	0.576181	41.9948
20 vs. 10 °C	Decrease	GOTERM_MF_DIRECT	GO:0030170~pyridoxal phosphate binding	4	6.34921	0.0012683	Q9VTD9, Q9VW26, Q8SXC2, Q9VW68	60	34	9284	18.2039	0.110199	0.0567073	1.3769		GOTERM_BP_DIRECT	GO:0040011~locomotion	3	2.5641	0.0384965	Q26365, Q8SXP8, M9PC84	108	32	10996	9.54514	1	0.557863	42.1061
20 vs. 10 °C	Decrease	GOTERM_MF_DIRECT	GO:0003824~catalytic activity	4	6.34921	0.0440182	Q9VTD9, A1Z7F1, Q8SXC2, A1Z7F3	60	124	9284	4.9914	0.984101	0.748548	38.8473		GOTERM_BP_DIRECT	GO:0010470~regulation of gastrulation	2	1.7094	0.0477249	P38040, P26308	108	5	10996	40.7259	1	0.619321	49.3803
20 vs. 10 °C	Decrease	GOTERM_MF_DIRECT	GO:0003743~translation initiation factor activity	3	4.7619	0.049125	Q9W541, P48598, Q7PLL3	60	56	9284	8.28929	0.990287	0.686066	42.3231		GOTERM_BP_DIRECT	GO:0007015~actin filament organization	4	3.4188	0.0484314	P38040, P26308, A0A0B4KHF2, M9PC84	108	84	10996	4.84832	1	0.606931	49.9007
20 vs. 10 °C	Decrease	GOTERM_MF_DIRECT	GO:0032450~maltose alpha-glucosidase activity	2	3.1746	0.0795869	Q7KMM4, A1Z7F3	60	13	9284	23.8051	0.999514	0.782588	59.5873		GOTERM_BP_DIRECT	GO:0048383~mesectoderm development	2	1.7094	0.0569955	P38040, P26308	108	6	10996	33.9383	1	0.651337	55.8259
20 vs. 10 °C	Decrease	GOTERM_MF_DIRECT	GO:0004553~hydrolase activity, hydrolyzing O-glycosyl compounds	2	3.1746	0.0795869	Q7KMM4, Q9VV98	60	13	9284	23.8051	0.999514	0.782588	59.5873		GOTERM_BP_DIRECT	GO:0051480~regulation of cytosolic calcium ion concentration	2	1.7094	0.0569955	Q26365, P41044	108	6	10996	33.9383	1	0.651337	55.8259
20 vs. 10 °C	Decrease	GOTERM_MF_DIRECT	GO:0004558~alpha-1,4-glucosidase activity	2	3.1746	0.0854443	Q7KMM4, A1Z7F3	60	14	9284	22.1048	0.99973	0.745773	62.3099		GOTERM_BP_DIRECT	GO:0051124~synaptic growth at neuromuscular junction	3	2.5641	0.0575976	P35128, Q26365, Q8IR99	108	40	10996	7.63611	1	0.638974	56.217
20 vs. 15 °C	Increase	GOTERM_BP_DIRECT	GO:0006139~nucleobase-containing compound metabolic process	2	6.45161	0.0276687	O76464, Q9VTV3	29	11	10996	68.9404	0.915344	0.915344	26.208		GOTERM_BP_DIRECT	GO:0006979~response to oxidative stress	4	3.4188	0.0604249	Q9V3P0, P35128, P02515, Q960M4	108	92	10996	4.42673	1	0.641493	58.0107
20 vs. 15 °C	Increase	GOTERM_BP_DIRECT	GO:0006950~response to stress	2	6.45161	0.0276687	P02828, Q9VAY2	29	11	10996	68.9404	0.915344	0.915344	26.208		GOTERM_BP_DIRECT	GO:0030707~ovarian follicle cell development	4	3.4188	0.0604249	C7LA75, Q9W414, P40423, Q07327	108	92	10996	4.42673	1	0.641493	58.0107
20 vs. 15 °C	Increase	GOTERM_BP_DIRECT	GO:0022008~neurogenesis	5	16.129	0.0530751	Q7K738, Q9V3W7, Q6NLM7, Q7K4Q9, Q8IP94	29	565	10996	3.35551	0.991763	0.909242	44.6064		GOTERM_BP_DIRECT	GO:0015991~ATP hydrolysis coupled proton transport	3	2.5641	0.0627952	Q9W4P5, Q24583, Q9VE75	108	42	10996	7.27249	1	0.64109	59.4617
20 vs. 15 °C	Increase	GOTERM_BP_DIRECT	GO:0008362~chitin-based embryonic cuticle biosynthetic process	2	6.45161	0.0545984	M9PC41, Q9VR79	29	22	10996	34.4702	0.992851	0.807361	45.564		GOTERM_BP_DIRECT	GO:0010591~regulation of lamellipodium assembly	2	1.7094	0.0661767	Q9VFM9, A0A0B4K661	108	7	10996	29.0899	1	0.646612	61.4513
20 vs. 15 °C	Increase	GOTERM_BP_DIRECT	GO:0040003~chitin-based cuticle development	3	9.67742	0.0614705	O97062, Q9VR79, O97064	29	159	10996	7.1542	0.996238	0.752341	49.7001		GOTERM_BP_DIRECT	GO:0043519~regulation of myosin II filament organization	2	1.7094	0.0661767	P38040, P26308	108	7	10996	29.0899	1	0.646612	61.4513
20 vs. 15 °C	Increase	GOTERM_MF_DIRECT	GO:0051082~unfolded protein binding	3	9.67742	0.0117643	P02828, Q9VAY2, Q9VU35	30	53	9284	17.517	0.426616	0.426616	10.6315		GOTERM_BP_DIRECT	GO:0006412~translation	11	9.40171	0.0672955	P55830, P55841, P39018, P29327, Q9W229, Q9VA73, P50887, P80455, P55828, Q26365, O76927	108	601	10996	1.8635	1	0.639116	62.0893
20 vs. 15 °C	Increase	GOTERM_MF_DIRECT	GO:0005524~ATP binding	7	22.5806	0.0261151	P02828, Q9VAY2, Q7K738, Q9VTV3, Q5BI62, Q8IP94, X2JEJ4	30	751	9284	2.88451	0.711691	0.463056	22.2245		GOTERM_BP_DIRECT	GO:0006457~protein folding	4	3.4188	0.0880898	P29843, C7LA75, P29413, M9NCP5	108	108	10996	3.77092	1	0.727706	72.3031
20 vs. 15 °C	Increase	GOTERM_MF_DIRECT	GO:0005201~extracellular matrix structural constituent	2	6.45161	0.0811104	M9PC41, P08120	30	27	9284	22.9235	0.981234	0.734259	55.2217		GOTERM_BP_DIRECT	GO:0045454~cell redox homeostasis	3	2.5641	0.0909217	Q9V3P0, A1Z892, Q960M4	108	52	10996	5.87393	1	0.727026	73.4768
20 vs. 15 °C	Decrease	GOTERM_BP_DIRECT	GO:0009950~dorsal/ventral axis specification	2	11.7647	0.0399999	P98159, P13582	17	28	10996	46.2017	0.970124	0.970124	35.6089		GOTERM_BP_DIRECT	GO:0010906~regulation of glucose metabolic process	5	4.2735	0.0940177	P36179, Q9V3P0, A0A0B4LFH8, P41572, Q8SXP8	108	177	10996	2.87612	1	0.727473	74.7071
20 vs. 15 °C	Decrease	GOTERM_BP_DIRECT	GO:0008063~Toll signaling pathway	2	11.7647	0.0497629	P98159, P13582	17	35	10996	36.9613	0.987596	0.888628	42.3292		GOTERM_BP_DIRECT	GO:0007629~flight behavior	3	2.5641	0.0969238	P35128, Q26365, Q7JZD3	108	54	10996	5.65638	1	0.727201	75.8136
20 vs. 15 °C	Decrease	GOTERM_BP_DIRECT	GO:0006413~translational initiation	2	11.7647	0.0676475	A0A0B4KGU4, Q7PLL3	17	48	10996	26.951	0.99758	0.865735	53.0135
20 vs. 15 °C	Decrease	GOTERM_MF_DIRECT	GO:0008236~serine-type peptidase activity	2	11.7647	0.0365502	P98159, P13582	16	23	9284	50.4565	0.718039	0.718039	27.9238
20 vs. 15 °C	Decrease	GOTERM_MF_DIRECT	GO:0005201~extracellular matrix structural constituent	2	11.7647	0.0427781	M9PBZ4, D0UGE6, M9PEI1	16	27	9284	42.9815	0.773833	0.52443	31.9193
20 vs. 15 °C	Decrease	GOTERM_MF_DIRECT	GO:0042802~identical protein binding	2	11.7647	0.0443292	Q9VW26, Q9VW68	16	28	9284	41.4464	0.785966	0.401826	32.8834
20 vs. 15 °C	Decrease	GOTERM_MF_DIRECT	GO:0008233~peptidase activity	2	11.7647	0.0458779	P98159, P13582	16	29	9284	40.0172	0.797449	0.329137	33.8339
20 vs. 15 °C	Decrease	GOTERM_MF_DIRECT	GO:0030170~pyridoxal phosphate binding	2	11.7647	0.0535865	Q9VW26, Q9VW68	16	34	9284	34.1324	0.846272	0.312377	38.3896
15 vs. 10 °C	Increase	GOTERM_BP_DIRECT	GO:0048813~dendrite morphogenesis	3	20	0.019243	A0A0B4K661, P40793, A8JNQ1	14	184	10996	12.8059	0.937873	0.937873	20.5557
15 vs. 10 °C	Increase	GOTERM_BP_DIRECT	GO:0007315~pole plasm assembly	2	13.3333	0.0199236	A0A0B4K661, C7LAH9	14	17	10996	92.4034	0.943744	0.762816	21.2061
15 vs. 10 °C	Increase	GOTERM_BP_DIRECT	GO:0030866~cortical actin cytoskeleton organization	2	13.3333	0.0303224	P40793, C7LAH9	14	26	10996	60.4176	0.987762	0.769553	30.5569
15 vs. 10 °C	Increase	GOTERM_BP_DIRECT	GO:0007010~cytoskeleton organization	2	13.3333	0.0417572	P40793, C7LAH9	14	36	10996	43.6349	0.997756	0.782353	39.6583
15 vs. 10 °C	Increase	GOTERM_BP_DIRECT	GO:0030036~actin cytoskeleton organization	2	13.3333	0.0519419	P40793, C7LAH9	14	45	10996	34.9079	0.999513	0.78249	46.8309
15 vs. 10 °C	Increase	GOTERM_BP_DIRECT	GO:0007409~axonogenesis	2	13.3333	0.0686946	P40793, A8JNQ1	14	60	10996	26.181	0.999962	0.816616	56.9511
15 vs. 10 °C	Increase	GOTERM_MF_DIRECT	GO:0005515~protein binding	4	26.6667	0.0689088	P81900, P40793, C7LAH9, Q9V393	15	647	9284	3.82648	0.890665	0.890665	45.8477
15 vs. 10 °C	Decrease	GOTERM_BP_DIRECT	GO:0046331~lateral inhibition	3	13.6364	0.0555201	Q9VEX7, A0A0B4LHV0, M9PBZ4	21	211	10996	7.44482	0.982675	0.982675	44.726
15 vs. 10 °C	Decrease	GOTERM_BP_DIRECT	GO:0006413~translational initiation	2	9.09091	0.0838466	Q9W541, A0A0B4KGU4	21	48	10996	21.8175	0.998006	0.955345	59.704
15 vs. 10 °C	Decrease	GOTERM_BP_DIRECT	GO:0007286~spermatid development	2	9.09091	0.0988052	A0A0B4KGU4, Q9VLT5	21	57	10996	18.3726	0.99938	0.914747	66.0332
15 vs. 10 °C	Decrease	GOTERM_MF_DIRECT	GO:0016887~ATPase activity	3	13.6364	0.0370477	M9PHH0, A0A0B4KGU4, O97159	20	150	9284	9.284	0.770604	0.770604	29.0581
15 vs. 10 °C	Decrease	GOTERM_MF_DIRECT	GO:0043022~ribosome binding	2	9.09091	0.0401849	Q9VRH6, Q9VNE2	20	20	9284	46.42	0.798017	0.550574	31.1324
15 vs. 10 °C	Decrease	GOTERM_MF_DIRECT	GO:0005524~ATP binding	5	22.7273	0.0620143	M9PHH0, Q9VTV3, A0A0B4KGU4, Q9VSF3, O97159	20	751	9284	3.09055	0.917652	0.564938	44.1332
15 vs. 10 °C	Decrease	GOTERM_MF_DIRECT	GO:0004386~helicase activity	2	9.09091	0.0957446	A0A0B4KGU4, O97159	20	49	9284	18.9469	0.98026	0.625167	59.9582
Results of GO enrichment analysis of the whole dataset
Category	Term	Count	%	PValue	Genes	List Total	Pop Hits	Pop Total	Fold Enrichment	Bonferroni	Benjamini	FDR
GOTERM_BP_DIRECT	GO:0002181~cytoplasmic translation	60	7.12589	1.7702e-42	P19889, P55830, Q24154, Q03334, O17445, P46222, P46223, Q9W229, Q0E9B6, P39018, P38979, Q9W334, Q06559, P29327, A1ZAH8, P08570, P55828, Q9W5R8, O16797, P48159, P50882, Q9VBU9, Q8MLY8, P15357, P41126, P17704, P36241, Q9W237, P31009, P50887, Q7PLL3, Q9VLT7, Q9VJ19, P09180, Q9W3W8, Q9VNE9, Q9W1B9, Q9V3G1, O76927, Q8T3U2, O61231, Q8IR13, P49630, P48149, Q9VS34, P55841, P05389, Q24186, Q9VJY6, Q9VWG3,…	777	100	10996	8.49112	2.80577e-39	2.80577e-39	2.96086e-39
GOTERM_BP_DIRECT	GO:0051298~centrosome duplication	31	3.68171	3.68486e-11	Q9VJ19, P09180, Q9W3W8, Q9VNE9, A1ZBL0, Q9V3G1, P84040, A8JNQ1, Q8T3U2, O61231, O77430, Q9W392, P46222, P29844, P46223, Q24560, P84051, P55841, Q9VJY6, P29327, P32100, Q9VZS5, Q9VTP4, O16797, P50882, P36179, P41126, Q8MST5, P23696, P41092, P36241, P41042	777	108	10996	4.06211	5.84051e-08	2.92025e-08	6.16335e-08
GOTERM_BP_DIRECT	GO:0005975~carbohydrate metabolic process	29	3.44418	5.98194e-10	P81641, A1Z992, Q9VKX2, Q9VMY5, Q5U124, Q9W5U2, Q9W2Z3, Q9VAW3, Q9VFR3, Q7KMM4, Q9VW34, Q9VV98, Q9W303, Q9W092, X2JAJ7, Q9W2M6, Q23997, Q9W1G0, Q9VW31, A1ZAQ7, Q9VEB1, M9NF14, Q9XTL9, P08144, M9ND31, A1Z7F1, Q9W401, A1Z7F3, Q9VKD9, Q8IR99	777	106	10996	3.87174	9.48137e-07	3.16046e-07	1.00055e-06
GOTERM_BP_DIRECT	GO:0006457~protein folding	29	3.44418	9.54636e-10	M9NCP5, Q7K3J0, P29845, Q9W392, Q9VK69, P11147, P29843, A1Z6L9, P25007, Q9W227, P11146, Q9VAL7, P48605, P54399, Q9W0Q2, Q9VCZ8, A4V391, Q9V3V2, Q9W022, P29413, Q9VMH8, Q7KKI0, P02828, Q9V438, Q9VVA6, P29310, O97125, Q9VW56, Q9VXQ5	777	108	10996	3.80004	1.5131e-06	3.78275e-07	1.59674e-06
GOTERM_BP_DIRECT	GO:0006413~translational initiation	18	2.13777	1.19183e-08	Q9W2D9, P41375, P48598, Q9VTU4, Q9VEA1, O77410, A1ZAX1, Q8IR13, Q9W541, Q9VN25, Q9VSS1, O02195, A0A0B4KGU4, Q7PLL3, Q02748, Q9VHS8, Q9VCK0, P56538	777	48	10996	5.30695	1.88904e-05	3.7781e-06	1.99347e-05
GOTERM_BP_DIRECT	GO:0007015~actin filament organization	23	2.73159	4.93607e-08	M9MRJ4, P40793, Q8SXX1, Q08012, A0A0B4KHF2, Q8MS37, P38040, M9PGA0, P45594, Q9V3Z6, P48608, P48148, O18332, M9PC84, M9MRF5, Q24524, Q9VPX7, P25843, M9MRD6, Q9VPG1, P02828, Q9VZ23, P26308, O18388, O97428, P23696	777	84	10996	3.87492	7.82336e-05	1.30394e-05	8.25613e-05
GOTERM_BP_DIRECT	GO:0001731~formation of translation preinitiation complex	12	1.42518	2.14751e-07	Q8IR13, Q9VN25, Q9W2D9, O02195, P41375, Q7JVI3, Q7PLL3, Q9VZS3, Q9VTU4, O77410, Q9VCK0, A1ZAX1	777	24	10996	7.07593	0.000340322	4.86245e-05	0.000359194
GOTERM_BP_DIRECT	GO:0055114~oxidation-reduction process	59	7.00713	2.64232e-07	Q7KNR7, P10351, Q5U1B0, A0A0B4KHM9, A1Z892, Q9VHZ5, P41572, Q9V3D2, Q9VMJ7, Q27597, Q9VZZ4, Q9VG82, Q9VVU1, Q9VXI1, E1JIZ5, Q9VKJ0, Q9VMC6, Q9V3Q4, Q9VG32, Q9VJ80, Q9W022, Q9V6H1, Q9VZU4, Q8IPT9, Q0KHZ6, Q9VYY4, M9NFH8, Q9VKI8, Q7KW39, A1ZAZ2, Q9VA27, X2JF59, P17336, Q9VB69, Q9VKX2, Q9VZK8, Q8IQH2, Q7JZB1, A0A0B4KGZ7, Q9VTK9, A0A0B4K6I6, Q9VH09, Q7JQF6, O97479, Q07152, Q9VPF3, Q9VNT5, Q9VW43, P12…	777	412	10996	2.0266	0.000418721	5.23497e-05	0.000441958
GOTERM_BP_DIRECT	GO:0042060~wound healing	18	2.13777	4.85964e-07	A0A0B4JD95, Q9VFR3, A0A0B4JD57, M9PCI6, Q9W303, Q24524, Q9W092, P25843, M9PCE5, Q23997, Q9VQR8, P40793, Q7JZD3, Q24298, Q9V397, P48148, Q9VA73, Q59E58, P40423, A0A0B4K7Q4, A8JNJ6	777	60	10996	4.24556	0.000769957	8.55801e-05	0.000812827
GOTERM_BP_DIRECT	GO:0048812~neuron projection morphogenesis	25	2.96912	8.60765e-07	O46037, Q9VJ33, Q23983, E1JIL4, Q9VNF8, Q24524, P40793, P35875, Q9VTU4, Q8STG9, Q8SXP8, Q9VK28, O77410, A0A0B4KHL2, Q8MSS1, Q9VT88, Q9VX99, Q9W0B8, Q9VZ23, P17210, Q24492, Q9V4E0, P48148, Q7JVI3, A0A0B4K618	777	113	10996	3.13094	0.00136338	0.000136422	0.00143972
GOTERM_BP_DIRECT	GO:0000281~mitotic cytokinesis	18	2.13777	1.67698e-06	A0A0B4JD95, E1JJA4, Q23983, Q24547, A0A0B4JD57, E1JIL4, P25843, Q07327, P42207, P54359, A0A0B4KHL2, P10987, P45594, P48608, P53501, P48148, Q59E58, P40423, A0A0B4K7Q4, Q9VQE0, A8JNJ6	777	65	10996	3.91898	0.00265449	0.000241609	0.00280491
GOTERM_BP_DIRECT	GO:0045214~sarcomere organization	12	1.42518	3.1722e-06	Q9VU68, A0A0B4JD95, M9PDS3, Q24214, A0A0B4JD57, Q7KQP6, A8DYP0, A0A0B4K7A5, M9PDZ6, P35554, L0MN91, B9EQV5, Q9VSL8, Q59E58, A0A0B4K7Q4, M9PBJ0, P82147, Q24400, M9PEA9, L0MPZ1	777	30	10996	5.66075	0.00501532	0.000418907	0.00530572
GOTERM_BP_DIRECT	GO:0040003~chitin-based cuticle development	28	3.32542	1.63768e-05	Q9VFR3, P37276, A1Z8Z7, Q9VNF8, Q9W303, Q9VD29, P91941, Q9W092, Q23997, Q7JQF6, Q8I0P8, Q9VR79, O97063, O97064, O97062, O97061, Q9VS14, Q8IPD8, A8JTM7, Q8SZP2, Q9VZF9, Q95RB2, Q9VZG1, Q9W077, Q9VSH7, P08928, Q9W078, A1Z8H1	777	159	10996	2.49215	0.0256234	0.00199473	0.0273885
GOTERM_BP_DIRECT	GO:0006099~tricarboxylic acid cycle	13	1.54394	1.64113e-05	P21914, Q8IRQ5, Q9VXY3, Q9VKX2, Q9VEB1, Q8IQQ0, A8JNU6, Q9V9J3, Q9VVL7, Q9W401, Q7KUB0, Q7KUB1, Q94523, B7Z0E0, Q94522, Q9VIE8	777	41	10996	4.48718	0.0256767	0.00185628	0.0274462
GOTERM_BP_DIRECT	GO:0007317~regulation of pole plasm oskar mRNA localization	10	1.18765	2.06293e-05	Q24547, P17210, P21521, P49028, Q7KM15, Q94518, Q07327, O18335, P12370, Q7KN62	777	24	10996	5.89661	0.032169	0.00217748	0.0344993
GOTERM_BP_DIRECT	GO:0006032~chitin catabolic process	10	1.18765	3.02278e-05	Q9VFR3, Q9VW34, Q9W303, Q9W092, Q23997, Q9W2M6, Q9W5U2, A1ZAQ7, Q9W2Z3, Q9VW31	777	25	10996	5.66075	0.0467821	0.00299	0.0505473
GOTERM_BP_DIRECT	GO:0043161~proteasome-mediated ubiquitin-dependent protein catabolic process	19	2.25653	3.40772e-05	Q7KMQ0, P40304, Q9V3Z4, Q24178, P18053, P26270, P12881, Q9XZJ4, O18413, Q9W414, Q9V3G7, A0A0B4KHE9, Q9V3V6, Q95083, Q9V405, P25161, Q7K148, Q9VW54, Q9V5C6	777	88	10996	3.05552	0.0525806	0.00317221	0.0569828
GOTERM_BP_DIRECT	GO:0007268~chemical synaptic transmission	16	1.90024	4.20649e-05	E1JJA4, O77062, Q23983, L0MQ08, Q07327, Q9VT88, Q00168, P21521, Q01604, Q8T3L1, P21187, A0A0B4KF90, P29742, Q26365, Q9VA70, A0A0B4K618	777	66	10996	3.43076	0.0645002	0.00369728	0.0703351
GOTERM_BP_DIRECT	GO:0007409~axonogenesis	15	1.78147	5.53385e-05	Q9XZ58, M9PF16, P08841, A1Z9J3, Q9V3I2, P40793, Q95RI5, A0A0B4K7Y9, A8JNQ1, Q24298, M9PGA0, P17210, P45594, P35128, B7YZG6, O97182, A0A0B4K618	777	60	10996	3.53797	0.0839772	0.00460589	0.0925197
GOTERM_BP_DIRECT	GO:0030707~ovarian follicle cell development	19	2.25653	6.33427e-05	P08646, E1JJA4, Q07327, P40793, Q08012, Q9VCE6, Q8T0L3, P23128, P11147, P22700, Q9W414, P13395, P40423, A4V391, A8JNJ6, O18335, Q9V5C6, P91926, Q9VNE2	777	92	10996	2.92267	0.0955257	0.00500749	0.105895
GOTERM_BP_DIRECT	GO:0016192~vesicle-mediated transport	22	2.61283	8.94264e-05	E1JJA4, O15971, Q24547, Q24214, Q9VD29, Q9V3I2, Q07327, P40793, A0A0B4KHL2, A0A0B4K6B1, Q9W0B8, P11147, Q9VLB7, P21521, P36975, P29742, Q9W3Q0, Q9VWA1, O18335, O18333, O18332, P91926	777	120	10996	2.59451	0.132159	0.00672714	0.149471
GOTERM_BP_DIRECT	GO:0007067~mitotic nuclear division	24	2.85036	0.000102839	P37276, A0A0B4K700, Q06559, P25867, Q9V3I2, P48598, Q9VPL0, O44437, P12982, Q9V3A7, Q9VUV9, P54359, A0A0B4LHX6, O77430, P08181, Q9VHV5, Q9VZ23, O18388, P23696, Q9NBD7, Q02748, A0A0B4JCY6, Q9VXQ5, Q9VI10	777	139	10996	2.44349	0.150416	0.00738207	0.171871
GOTERM_BP_DIRECT	GO:0051297~centrosome organization	14	1.66271	0.000107395	P55841, A0A0B4K7A5, Q9W1V3, Q8T3U2, O61231, O16797, P36179, P46223, P53501, P23696, Q02748, Q7K148, P08928, P41042	777	56	10996	3.53797	0.156529	0.00737398	0.179478
GOTERM_BP_DIRECT	GO:0015991~ATP hydrolysis coupled proton transport	12	1.42518	0.000113657	Q8IML5, P31409, E1JIJ5, Q9W4P5, Q24583, Q9V3J1, Q8IML3, P35381, P48602, Q27331, Q05825, Q9VE75, Q9XZH6, P23380	777	42	10996	4.04339	0.16486	0.00747839	0.189934
GOTERM_BP_DIRECT	GO:0008340~determination of adult lifespan	27	3.20665	0.000143699	P08646, P10351, X2JF59, P17336, Q8MMC6, A1Z992, Q9VTU2, A1Z991, Q9V397, Q8T0L3, P02515, A0A0B4JCY6, Q9VXK7, Q9VRD9, P08736, O77062, Q9VG32, P29613, Q9V3J1, Q960M4, Q2QBM1, Q9XTL9, Q9I7I7, Q9VAK1, Q9VB23, O97125, A0A0B4LGQ1, Q26365	777	170	10996	2.24765	0.2037	0.00906979	0.240081
GOTERM_BP_DIRECT	GO:0006909~phagocytosis	31	3.68171	0.000148615	O46037, Q9VU68, Q7KNR7, Q23983, Q8MMC6, A0A0B4KHM9, O01666, P40793, Q9VEA1, O77410, Q9VZZ4, Q9VSL8, Q07152, Q9VF87, Q7K7G0, Q07171, A4V391, Q9VXY3, P45437, P12982, A0A0B4KHL2, P10987, Q9VPI9, Q9W0B8, P36179, Q9VG51, Q94516, P23696, P35381, Q9VMD7, Q9W5C2	777	209	10996	2.09908	0.209881	0.00901953	0.248284
GOTERM_BP_DIRECT	GO:0022008~neurogenesis	64	7.60095	0.000169415	Q7K569, Q9VJ33, A0A0B4KHM9, Q9VW26, P48598, Q9W2U4, Q7K4Q9, P54359, Q9VK69, Q05547, Q9W414, Q6NLM7, Q9VAC1, Q0E9B6, P19109, Q7K738, P25867, Q94518, Q9VQR8, Q9VL86, A1Z8U0, Q8IP94, P48159, P36179, Q8MLY8, Q9V3W7, O97125, Q9VM71, P91926, Q9VTW6, A1Z8Z7, M9PB96, P08841, Q0E993, Q8IQW2, Q95RI5, O97063, O77430, P38040, Q9W392, O76511, O18373, P48608, P21187, Q9V3G7, Q94522, O61613, Q9V445, Q9VI10, A0A…	777	565	10996	1.60304	0.235509	0.00989681	0.282988
GOTERM_BP_DIRECT	GO:0042744~hydrogen peroxide catabolic process	7	0.831354	0.000222492	X2JF59, P17336, A0A0B4KHM9, A1Z892, Q960M4, Q9V3Q4, Q9VZZ4	777	14	10996	7.07593	0.297204	0.012517	0.371492
GOTERM_BP_DIRECT	GO:0000028~ribosomal small subunit assembly	8	0.950119	0.000291283	Q9VBU9, P38979, P39018, Q24186, Q9W334, A1ZAH8, Q9VWG3, P17704	777	20	10996	5.66075	0.369821	0.0157963	0.486089
GOTERM_BP_DIRECT	GO:0006446~regulation of translational initiation	8	0.950119	0.000291283	Q9VN25, Q9W2D9, O02195, Q7JVI3, Q9VTU4, O77410, Q9VCK0, A1ZAX1	777	20	10996	5.66075	0.369821	0.0157963	0.486089
GOTERM_BP_DIRECT	GO:0046664~dorsal closure, amnioserosa morphology change	6	0.712589	0.00032284	A0A0B4JD95, P08646, A0A0B4JD57, P48148, Q59E58, Q9V3I2, A0A0B4K7Q4, P40793, O18335	777	10	10996	8.49112	0.400575	0.0169148	0.538618
GOTERM_BP_DIRECT	GO:0005978~glycogen biosynthetic process	5	0.593824	0.000329085	Q9W2H8, Q7KVP4, Q9VUY9, A1Z992, E1JGQ5, A0A0B4KHJ5, Q9VFC8, X2JEJ4	777	6	10996	11.7932	0.406481	0.0166878	0.54901
GOTERM_BP_DIRECT	GO:0030239~myofibril assembly	7	0.831354	0.000348784	A0A0B4JD95, G3JX29, A0A0B4JD57, P48148, Q59E58, A0A0B4K7Q4, G3JX33, P18432, P35415, A0A0B4KHF2, B9EQV5	777	15	10996	6.6042	0.424732	0.0171303	0.581783
GOTERM_BP_DIRECT	GO:0033539~fatty acid beta-oxidation using acyl-CoA dehydrogenase	7	0.831354	0.000348784	Q7KML2, Q9VVU1, Q9VSA3, Q7KN94, A1ZBJ2, Q9VMC6, Q9VMD7	777	15	10996	6.6042	0.424732	0.0171303	0.581783
GOTERM_BP_DIRECT	GO:0008360~regulation of cell shape	19	2.25653	0.000363254	M9PCI6, Q9VNF8, Q9VPX7, Q8SXX1, P40793, C7LAH9, Q08012, P38040, P02828, Q9VSL8, Q9VZ23, Q9VF87, O18388, P13395, P14318, P23696, P61209, M9MRT6, O18332	777	105	10996	2.56081	0.437781	0.017299	0.605852
GOTERM_BP_DIRECT	GO:0050807~regulation of synapse organization	6	0.712589	0.000557576	M9PF16, Q9VF87, P53501, P13395, A0A0B4K618, O18335	777	11	10996	7.7192	0.586875	0.025665	0.928531
GOTERM_BP_DIRECT	GO:0006635~fatty acid beta-oxidation	9	1.06888	0.000671367	Q7KML2, Q9VL70, Q9VSA3, Q7JR58, P22700, Q9W0H6, Q9VMD7, Q9W5W8, Q9V397	777	29	10996	4.39196	0.655091	0.0299557	1.11703
GOTERM_BP_DIRECT	GO:0007029~endoplasmic reticulum organization	7	0.831354	0.000763194	Q9VMW2, Q9VCC2, A0A0B4K700, Q9VNF8, Q9VD29, Q7YU24, Q7KN62	777	17	10996	5.82724	0.70184	0.0330559	1.2689
GOTERM_BP_DIRECT	GO:0045454~cell redox homeostasis	12	1.42518	0.000838919	X2JF59, Q9W022, A1Z892, Q9W2D1, Q960M4, Q9VVJ7, Q0E9N2, Q9V438, Q9VVL7, Q9V9A9, Q9VNT5, P54399, Q9V3Q4	777	52	10996	3.26582	0.735587	0.0353139	1.39397
GOTERM_BP_DIRECT	GO:0016203~muscle attachment	10	1.18765	0.000854808	Q9VM97, A0A0B4JD95, M9PDS3, Q9VSD6, Q9VNF8, A0A0B4JD57, A1Z9J3, M9PDZ6, A1ZBL0, A0A0B4K7Y9, Q9VWD0, Q9VSL8, P48148, B7YZG6, Q59E58, Q24560, A0A0B4K7Q4, M9PBJ0, M9PEA9	777	37	10996	3.82483	0.742169	0.0350411	1.42019
GOTERM_BP_DIRECT	GO:0046716~muscle cell cellular homeostasis	9	1.06888	0.00085963	E1JHA6, Q01604, P62152, Q9VPX7, O18640, Q26365, Q9V3V2, Q7KN62, B9EQV5	777	30	10996	4.24556	0.744134	0.0343475	1.42815
GOTERM_BP_DIRECT	GO:0006412~translation	64	7.60095	0.000879857	P55830, Q24154, P48598, Q9VEA1, Q03334, Q9Y166, O17445, P46222, P46223, Q9W229, Q7JVI3, Q9VRH6, Q0E9B6, P39018, P38979, Q9W334, Q06559, A1ZAH8, P29327, P55828, Q9W5R8, O16797, P48159, P50882, Q9VSS1, Q9VBU9, Q8MLY8, P15357, P41126, P17704, P36241, Q9VA73, Q9W237, P31009, P50887, Q26365, Q9V3T2, Q9VLT7, Q7JUS9, Q9VJ19, P09180, Q9W3W8, Q9VNE9, Q9W1B9, Q9V3G1, O76927, Q8T3U2, O61231, P49630, P48149,…	777	601	10996	1.50702	0.752213	0.0342784	1.46152
GOTERM_BP_DIRECT	GO:0061343~cell adhesion involved in heart morphogenesis	6	0.712589	0.000900557	P38040, Q94887, P26308, Q24372, Q9V8R9, Q9VN14	777	12	10996	7.07593	0.760218	0.0342303	1.49566
GOTERM_BP_DIRECT	GO:0000398~mRNA splicing, via spliceosome	30	3.56295	0.00123166	Q27268, Q7KLW9, P49028, Q9VXE0, Q9VPL0, O44437, Q24297, Q9VU02, P11147, Q05856, P21187, D2NUK9, Q9W0Q2, Q9VMC8, Q9VI10, P19109, Q9VCE6, Q9VUV9, Q9VCE3, A1Z8U0, M9NF14, A0A0B4KGF9, Q9W087, Q9V3T8, O18640, Q9VPR5, Q9V3W7, Q9VLV5, Q9VHS8, Q8IR99, Q9VTW6	777	226	10996	1.87857	0.858206	0.0454441	2.04025
GOTERM_BP_DIRECT	GO:0001561~fatty acid alpha-oxidation	4	0.475059	0.00132693	Q9VGY8, Q7K3B7, Q7KUB0, Q7KUB1, Q9VIK0, B7Z0E0	777	4	10996	14.1519	0.878104	0.0477654	2.19644
GOTERM_BP_DIRECT	GO:0008103~oocyte microtubule cytoskeleton polarization	7	0.831354	0.00148114	P17210, P49028, P29742, P29310, Q9VPX7, O18335, P12370	777	19	10996	5.21385	0.904569	0.0519939	2.44873
GOTERM_BP_DIRECT	GO:0035099~hemocyte migration	7	0.831354	0.00148114	P08646, Q24524, P48148, P40793, Q9NBD7, M9MRT6, Q24298	777	19	10996	5.21385	0.904569	0.0519939	2.44873
GOTERM_BP_DIRECT	GO:0048489~synaptic vesicle transport	6	0.712589	0.00202137	E1JJA4, P36975, A0A0B4KF90, Q07327, Q26365, P91926	777	14	10996	6.06509	0.959527	0.0687889	3.32777
GOTERM_BP_DIRECT	GO:0007391~dorsal closure	17	2.019	0.00221772	A0A0B4JD95, P08646, A0A0B4JD57, M9PCI6, P08120, P25843, P40793, Q8STG9, Q9V8R9, P38040, Q94887, Q9V9J3, Q9VAK1, P48148, Q59E58, A0A0B4K7Q4, O18335, M9MRT6, O61613, Q8INQ9	777	103	10996	2.33574	0.970371	0.0736469	3.6454
GOTERM_BP_DIRECT	GO:0007155~cell adhesion	16	1.90024	0.00229769	Q9VM97, O46037, X2JF59, Q8SXX1, Q86BH1, P48462, Q24298, P38040, Q9VWD0, Q9VSL8, Q9VZ23, P14318, P23696, P61209, M9MRT6, O18332	777	94	10996	2.40883	0.973905	0.0746425	3.77449
GOTERM_BP_DIRECT	GO:0045899~positive regulation of RNA polymerase II transcriptional preinitiation complex assembly	5	0.593824	0.00232709	O18413, Q7KMQ0, Q9W414, Q9V3V6, Q9V405	777	9	10996	7.86215	0.975096	0.0740473	3.82191
GOTERM_BP_DIRECT	GO:0006414~translational elongation	6	0.712589	0.00285767	O96827, A1Z9E3, P13060, P05389, P08570, P08736	777	15	10996	5.66075	0.989283	0.0884138	4.67386
GOTERM_BP_DIRECT	GO:0042335~cuticle development	6	0.712589	0.00285767	Q8MS37, M9MSF5, Q9VAG2, O18640, Q8STG9, Q9V393	777	15	10996	5.66075	0.989283	0.0884138	4.67386
GOTERM_BP_DIRECT	GO:0010906~regulation of glucose metabolic process	24	2.85036	0.00321838	X2JF59, Q9VB69, A0A0B4LFH8, P41572, Q9V3I2, P40793, O44437, P54359, O77430, Q9XZJ4, Q8T0L3, P23128, O18373, P29844, P22700, E1JIZ5, Q9VAN7, Q9VMC8, Q9V3A7, Q8SXP8, Q05825, P36179, P23696, P29310, Q9NFZ3	777	177	10996	1.9189	0.99396	0.0971396	5.24901
GOTERM_BP_DIRECT	GO:0008362~chitin-based embryonic cuticle biosynthetic process	7	0.831354	0.00339487	M9PCJ6, Q7KSD3, Q9W092, M9PBZ4, Q9VR79, Q9V8R9, A0A0B4KHL2, M9PB30, M9PC41, M9NE82, M9NCR4, A8JQU3, M9PEI1	777	22	10996	4.50287	0.995438	0.100294	5.52923
GOTERM_BP_DIRECT	GO:0007269~neurotransmitter secretion	15	1.78147	0.00362904	A0A0B4K6B1, P11147, Q24547, Q23983, Q9VLB7, Q24214, P21521, P36975, P29742, A0A0B4KF90, P61209, Q07327, Q9VWA1, A0A0B4K618, P91926	777	89	10996	2.38515	0.996857	0.104898	5.89981
GOTERM_BP_DIRECT	GO:0045478~fusome organization	5	0.593824	0.00366326	M9PF16, P37276, P13395, A0A0B4K7A5, O18335	777	10	10996	7.07593	0.997023	0.103945	5.95386
GOTERM_BP_DIRECT	GO:0007349~cellularization	12	1.42518	0.00477181	E1JJA4, P37276, Q24547, P48608, P48148, Q9V3I2, P42207, P40793, A0A0B4K618, O18335, P54359, Q8MSS1	777	64	10996	2.65347	0.99949	0.130986	7.68881
GOTERM_BP_DIRECT	GO:0007298~border follicle cell migration	19	2.25653	0.00479807	A0A0B4JD95, Q9VU68, E1JJA4, P08646, P37276, X2JAZ3, A0A0B4JD57, Q9V3I2, A8JNQ1, Q24298, Q9VSL8, P45594, Q9VFM9, A0A0B4LFW6, P48148, Q9VT65, Q59E58, P40423, A0A0B4K7Q4, Q9W1R5, O18335, P48809	777	131	10996	2.05256	0.999511	0.129428	7.72956
GOTERM_BP_DIRECT	GO:0000027~ribosomal large subunit assembly	6	0.712589	0.0052325	O16797, P46222, Q9VJY6, Q9W1B9, Q9W5R8, O61231	777	17	10996	4.99478	0.999755	0.137989	8.40095
GOTERM_BP_DIRECT	GO:0016079~synaptic vesicle exocytosis	7	0.831354	0.00542641	A0A0B4K6B1, P21521, P29742, Q8IR34, Q7KS16, Q9VA70, Q8IPM8	777	24	10996	4.12763	0.99982	0.140413	8.69914
GOTERM_BP_DIRECT	GO:0007274~neuromuscular synaptic transmission	12	1.42518	0.00606426	A0A0B4K6B1, M9PF16, Q23983, Q24547, P36975, P22700, Q9VFM9, P13395, Q8IR34, P40793, Q8IPM8, Q8SXP8	777	66	10996	2.57307	0.999935	0.153145	9.6736
GOTERM_BP_DIRECT	GO:0006886~intracellular protein transport	16	1.90024	0.00731206	P37276, Q23983, Q24547, P45437, A0A0B4KG76, A0A0B4KHL2, A0A0B4K6B1, Q9W0B8, Q9VZ23, P17210, O18388, Q9TVM2, P29742, Q9VWA1, O97182, P91926	777	106	10996	2.13613	0.999991	0.178937	11.5517
GOTERM_BP_DIRECT	GO:0060361~flight	5	0.593824	0.00770664	Q9GNH8, Q9XTL9, M9MRF5, Q9VUY9, M9MRJ4, M9MRD6, P18432, M9PC84	777	12	10996	5.89661	0.999995	0.184841	12.1379
GOTERM_BP_DIRECT	GO:0007035~vacuolar acidification	5	0.593824	0.00770664	Q8IML5, P31409, E1JIJ5, Q9W4P5, Q8IML3, P48602, Q9VE75	777	12	10996	5.89661	0.999995	0.184841	12.1379
GOTERM_BP_DIRECT	GO:0090263~positive regulation of canonical Wnt signaling pathway	5	0.593824	0.00770664	Q9I7K5, Q9VG51, P12982, P48462, P48461	777	12	10996	5.89661	0.999995	0.184841	12.1379
GOTERM_BP_DIRECT	GO:0051225~spindle assembly	7	0.831354	0.00822785	P36179, P48608, Q9VB23, P23696, P12982, Q9NBD7, Q7JZD3	777	26	10996	3.81012	0.999998	0.193195	12.9066
GOTERM_BP_DIRECT	GO:0000226~microtubule cytoskeleton organization	7	0.831354	0.00822785	X2JCM1, P49028, P23696, A0A0B4LHV0, A1Z9J3, B7YZG6, A0A0B4K7Y9, Q7JZD3, Q7KN62	777	26	10996	3.81012	0.999998	0.193195	12.9066
GOTERM_BP_DIRECT	GO:0050775~positive regulation of dendrite morphogenesis	6	0.712589	0.00874133	Q9VNF8, Q9VVA6, Q9VD29, A8JNQ1, O18332, Q8MSS1	777	19	10996	4.46901	0.999999	0.201045	13.6578
GOTERM_BP_DIRECT	GO:0031647~regulation of protein stability	6	0.712589	0.00874133	P08181, Q9VJ33, Q9VKY2, P25867, Q9V393, O77430	777	19	10996	4.46901	0.999999	0.201045	13.6578
GOTERM_BP_DIRECT	GO:0035149~lumen formation, open tracheal system	6	0.712589	0.00874133	Q9VNF8, P48148, A1Z9J3, B7YZG6, C7LAH9, Q27331, A0A0B4K7Y9, A0A0B4KHL2	777	19	10996	4.46901	0.999999	0.201045	13.6578
GOTERM_BP_DIRECT	GO:0030433~ER-associated ubiquitin-dependent protein catabolic process	6	0.712589	0.00874133	O18413, Q7KMQ0, Q9W414, Q9V3V6, Q9V405, Q9VAP8	777	19	10996	4.46901	0.999999	0.201045	13.6578
GOTERM_BP_DIRECT	GO:0032507~maintenance of protein location in cell	4	0.475059	0.00988097	A0A0B4JD95, A0A0B4JD57, P48608, P25843, Q59E58, A0A0B4K7Q4, P10987	777	7	10996	8.08678	1	0.221066	15.3032
GOTERM_BP_DIRECT	GO:0006098~pentose-phosphate shunt	4	0.475059	0.00988097	P29613, P41572, Q9W1G0, P12646	777	7	10996	8.08678	1	0.221066	15.3032
GOTERM_BP_DIRECT	GO:0031629~synaptic vesicle fusion to presynaptic active zone membrane	4	0.475059	0.00988097	Q23983, Q24547, P36975, Q9VA70	777	7	10996	8.08678	1	0.221066	15.3032
GOTERM_BP_DIRECT	GO:0072593~reactive oxygen species metabolic process	4	0.475059	0.00988097	Q94511, P17336, Q9VZU4, A0A0B4LGQ1	777	7	10996	8.08678	1	0.221066	15.3032
GOTERM_BP_DIRECT	GO:0030041~actin filament polymerization	4	0.475059	0.00988097	P45594, P25843, Q07171, P40793	777	7	10996	8.08678	1	0.221066	15.3032
GOTERM_BP_DIRECT	GO:0006096~glycolytic process	7	0.831354	0.00996135	Q9GNH8, P52029, P29613, Q01604, Q9VAN7, P07487, P07764	777	27	10996	3.669	1	0.21959	15.4181
GOTERM_BP_DIRECT	GO:0006108~malate metabolic process	5	0.593824	0.010519	Q9VG32, Q8IRQ5, Q9VB69, Q9VKX2, E1JIZ5, Q2QBM1, Q9VEB1	777	13	10996	5.44303	1	0.227296	16.2114
GOTERM_BP_DIRECT	GO:0016476~regulation of embryonic cell shape	6	0.712589	0.0109914	Q8MS37, P48608, P48148, Q9VAG2, Q9VPG1, M9MRT6	777	20	10996	4.24556	1	0.233118	16.8781
GOTERM_BP_DIRECT	GO:0000902~cell morphogenesis	10	1.18765	0.0110879	Q9W0B8, Q9VF87, P45594, Q9VD29, A1Z784, P25843, Q9VPX7, P45437, O97182, Q24298	777	53	10996	2.67016	1	0.231848	17.0136
GOTERM_BP_DIRECT	GO:0007059~chromosome segregation	8	0.950119	0.0116815	P36179, Q7KN75, Q9VB23, P23696, P29310, P12982, P48462, Q7JZD3	777	36	10996	3.14486	1	0.23958	17.8428
GOTERM_BP_DIRECT	GO:0035206~regulation of hemocyte proliferation	7	0.831354	0.0119395	M9PDS3, Q9W1V8, P17336, M9PBJ0, M9PDZ6, A0A0B4K837, A0A0B4LGQ1, M9PEA9, A0A0B4K7G9, Q9V4N3	777	28	10996	3.53797	1	0.241121	18.2008
GOTERM_BP_DIRECT	GO:0000381~regulation of alternative mRNA splicing, via spliceosome	12	1.42518	0.0128548	Q27268, Q7KLW9, P19109, Q9V3T8, Q8SYR3, Q9W1R5, Q9V3W7, Q02748, Q9VUV9, Q9VCE3, M9NF33, Q9VTW6	777	73	10996	2.32633	1	0.253945	19.4591
GOTERM_BP_DIRECT	GO:0033627~cell adhesion mediated by integrin	6	0.712589	0.0136064	Q9VM97, Q9VSL8, Q9VF87, P11046, O97182, A0A0B4KG76	777	21	10996	4.04339	1	0.263492	20.4787
GOTERM_BP_DIRECT	GO:0046034~ATP metabolic process	5	0.593824	0.013918	P31409, E1JIJ5, O18404, Q9VTV3, P48602, Q27331	777	14	10996	5.05424	1	0.265482	20.8978
GOTERM_BP_DIRECT	GO:1904886~beta-catenin destruction complex disassembly	3	0.356295	0.0142225	P12982, P48462, P48461	777	3	10996	14.1519	1	0.267302	21.3054
GOTERM_BP_DIRECT	GO:0006465~signal peptide processing	4	0.475059	0.0149881	Q9VPQ7, Q9VYY2, Q9VAL0, Q9VCA9	777	8	10996	7.07593	1	0.276359	22.3215
GOTERM_BP_DIRECT	GO:0035147~branch fusion, open tracheal system	6	0.712589	0.0166098	M9PCI6, Q9VD64, P48148, A1Z9J3, B7YZG6, A0A0B4K7Y9, Q24298, A0A0B4KHL2	777	22	10996	3.8596	1	0.298103	24.4331
GOTERM_BP_DIRECT	GO:0055088~lipid homeostasis	7	0.831354	0.019501	Q7KML2, Q9VVU1, Q9VSA3, Q7KN94, A1ZBJ2, Q9VMC6, Q9VMD7	777	31	10996	3.19558	1	0.336825	28.0644
GOTERM_BP_DIRECT	GO:0007411~axon guidance	22	2.61283	0.0206483	Q9V491, M9PF16, A0A0B4K700, P81900, P08841, A0A0B4K7A5, P25843, P40793, P12982, Q24298, P08181, P11147, P17210, Q07152, Q9VF87, Q9V9J3, Q8T3L1, P48148, A0A0B4K618, Q9VIE7, Q9NBD7, P48809	777	185	10996	1.68292	1	0.349155	29.4594
GOTERM_BP_DIRECT	GO:1901739~regulation of myoblast fusion	4	0.475059	0.0213187	A0A0B4JD95, A0A0B4JD57, Q966T5, P48148, P14318, Q59E58, A0A0B4K7Q4	777	9	10996	6.28972	1	0.354604	30.2627
GOTERM_BP_DIRECT	GO:0030048~actin filament-based movement	4	0.475059	0.0213187	P54357, Q9V3Z6, P62152, P40423	777	9	10996	6.28972	1	0.354604	30.2627
GOTERM_BP_DIRECT	GO:0006094~gluconeogenesis	4	0.475059	0.0213187	P52029, P29613, Q0E9E2, Q9VAN7	777	9	10996	6.28972	1	0.354604	30.2627
GOTERM_BP_DIRECT	GO:0007098~centrosome cycle	4	0.475059	0.0213187	P02828, P37276, P36179, P23696	777	9	10996	6.28972	1	0.354604	30.2627
GOTERM_BP_DIRECT	GO:0060429~epithelium development	7	0.831354	0.0226125	E1JJA4, Q9VW71, P13395, Q9V3I2, P40793, O97182, O18335	777	32	10996	3.09572	1	0.368015	31.7888
GOTERM_BP_DIRECT	GO:0043524~negative regulation of neuron apoptotic process	5	0.593824	0.0226139	Q9VSS1, Q9VSD6, P55841, Q06559, Q8SXP8	777	16	10996	4.42246	1	0.364397	31.7904
GOTERM_BP_DIRECT	GO:0051491~positive regulation of filopodium assembly	5	0.593824	0.0226139	P25843, A1Z9J3, B7YZG6, P40793, O97182, A0A0B4K7Y9, Q9VNE2	777	16	10996	4.42246	1	0.364397	31.7904
GOTERM_BP_DIRECT	GO:0007527~adult somatic muscle development	5	0.593824	0.0226139	A8DYP0, A0A0B4K7A5, A0A0B4KEJ7, Q9V8R9, P35554	777	16	10996	4.42246	1	0.364397	31.7904
GOTERM_BP_DIRECT	GO:0048477~oogenesis	33	3.91924	0.0230974	P37276, Q9XZ58, P55830, P49028, Q9V3I2, P40793, O44437, Q24298, Q07152, Q9V345, P21187, A0A0B4K661, A0A0B4KGU4, Q02748, Q9NBD7, O18335, Q7KN62, Q9VNE2, Q8T6I0, A0A0B4K700, Q24524, P25867, Q9VPX7, A0A0B4K7A5, Q94518, P12982, P12370, P02828, Q9VW71, P23696, P31009, O18640, Q26365	777	315	10996	1.48258	1	0.366989	32.3526
GOTERM_BP_DIRECT	GO:0015986~ATP synthesis coupled proton transport	6	0.712589	0.0238639	Q8IML5, Q94516, Q8IML3, O01666, P35381, Q05825, Q9VE75	777	24	10996	3.53797	1	0.373035	33.235
GOTERM_BP_DIRECT	GO:0035317~imaginal disc-derived wing hair organization	6	0.712589	0.0238639	Q9VU68, A0A0B4JD95, A0A0B4JD57, Q9V3Z6, Q24524, P48148, P40423, Q59E58, A0A0B4K7Q4	777	24	10996	3.53797	1	0.373035	33.235
GOTERM_BP_DIRECT	GO:0030431~sleep	16	1.90024	0.024574	Q9VG32, Q9VJ33, Q24214, Q5U1B0, Q9VDH3, Q9VXF1, P29413, Q2QBM1, O97479, Q9V438, P08144, P29844, Q9VEX7, Q9VAW3, O02649, Q8IMQ8, A0A0B4JCY6	777	122	10996	1.85598	1	0.3782	34.0427
GOTERM_BP_DIRECT	GO:0031122~cytoplasmic microtubule organization	7	0.831354	0.0260413	Q9W392, Q9VK69, A0A0B4K700, Q9VFF0, Q9VXQ5, Q9VHN7, Q7K3J0	777	33	10996	3.00191	1	0.392186	35.6827
GOTERM_BP_DIRECT	GO:0007424~open tracheal system development	14	1.66271	0.0268607	E1JJA4, Q9VW34, M9PCJ6, A1Z9J3, M9PBZ4, A0A0B4K7Y9, A0A0B4KHL2, Q24298, Q9VW31, M9PB30, A0A0B4LHX6, Q9VW71, M9PC41, Q9V9J3, Q7KN94, P48608, M9NE82, M9NCR4, P48148, B7YZG6, Q24372, M9PEI1	777	102	10996	1.94241	1	0.398135	36.5818
GOTERM_BP_DIRECT	GO:0008302~female germline ring canal formation, actin assembly	3	0.356295	0.0271182	P13395, A0A0B4K7A5, A0A0B4JCY6	777	4	10996	10.6139	1	0.397517	36.8619
GOTERM_BP_DIRECT	GO:0019233~sensory perception of pain	56	6.65083	0.0275482	Q7KLW9, Q7KTK9, Q9VXE0, Q8IPB1, Q7JS69, Q9W367, Q8IML5, P46222, Q24492, Q8IML3, A0A0B4LFW6, E1JIZ5, Q9VMC8, Q9V491, M9PDS3, Q7K738, Q9VTV3, Q9VX36, Q9VYY4, O16797, Q94511, X2JCM1, Q00168, Q9VB23, P91891, Q9V3W7, Q9VWA1, Q9V3T2, P91926, Q9VPB3, Q9VB69, M9PB96, Q8MMC6, Q7KSD3, A0A0B4KGZ7, Q95RI5, O61231, O97479, O76511, M9PBJ0, M9PEA9, O61613, O18333, Q9VXK7, M9PAY4, Q9V3Z4, M9PDZ6, P24156, Q9VNX4,…	777	602	10996	1.31645	1	0.39886	37.3271
GOTERM_BP_DIRECT	GO:0000470~maturation of LSU-rRNA	5	0.593824	0.027962	M9PB96, P46223, D2NUK9, Q9VTP4, P56538	777	17	10996	4.16231	1	0.39999	37.7717
GOTERM_BP_DIRECT	GO:0007291~sperm individualization	9	1.06888	0.028146	E1JJA4, P29742, Q9V3B4, Q7JVI3, Q10714, Q94920, Q9VLT5, P10987, Q8T6I0	777	52	10996	2.44936	1	0.398568	37.9684
GOTERM_BP_DIRECT	GO:0048134~germ-line cyst formation	4	0.475059	0.0288853	P37276, P13395, A0A0B4K7A5, A0A0B4K618	777	10	10996	5.66075	1	0.403212	38.7529
GOTERM_BP_DIRECT	GO:0006631~fatty acid metabolic process	4	0.475059	0.0288853	Q9VLL0, O18404, Q5U1B0, Q9VXI1	777	10	10996	5.66075	1	0.403212	38.7529
GOTERM_BP_DIRECT	GO:0045807~positive regulation of endocytosis	4	0.475059	0.0288853	P29742, P61209, C7LAH9, P91926	777	10	10996	5.66075	1	0.403212	38.7529
GOTERM_BP_DIRECT	GO:0030589~pseudocleavage involved in syncytial blastoderm formation	4	0.475059	0.0288853	P48608, P48148, O97182, Q7JZD3	777	10	10996	5.66075	1	0.403212	38.7529
GOTERM_BP_DIRECT	GO:0048488~synaptic vesicle endocytosis	7	0.831354	0.0297985	E1JJA4, P21521, Q9VFM9, A0A0B4KF90, P61209, Q9V3I2, P91926	777	34	10996	2.91362	1	0.409572	39.7092
GOTERM_BP_DIRECT	GO:0030866~cortical actin cytoskeleton organization	6	0.712589	0.0328926	E1JJA4, Q9VF87, P48148, P40793, C7LAH9, O18335	777	26	10996	3.26582	1	0.437977	42.8458
GOTERM_BP_DIRECT	GO:0015992~proton transport	6	0.712589	0.0328926	Q94516, O01666, P35381, P48602, Q05825, Q9XZH6	777	26	10996	3.26582	1	0.437977	42.8458
GOTERM_BP_DIRECT	GO:0016199~axon midline choice point recognition	6	0.712589	0.0328926	Q9V491, M9PF16, P41375, P13395, A1Z9J3, B7YZG6, A0A0B4K7Y9, Q9VNE2	777	26	10996	3.26582	1	0.437977	42.8458
GOTERM_BP_DIRECT	GO:0006974~cellular response to DNA damage stimulus	14	1.66271	0.0331032	Q27268, X2JF59, Q7KMQ0, Q9W022, Q06559, Q9XZJ4, O18413, P48148, A0A0B4KHE9, Q9V405, Q9VHS8, Q02748, Q9V3Q4, Q9V5C6	777	105	10996	1.88692	1	0.436579	43.0537
GOTERM_BP_DIRECT	GO:0042052~rhabdomere development	7	0.831354	0.0338941	Q9VSD6, P45594, A0A0B4KHK5, P62152, Q9VPX7, C7LAH9, O18335	777	35	10996	2.83037	1	0.440897	43.8277
GOTERM_BP_DIRECT	GO:0045727~positive regulation of translation	5	0.593824	0.0339995	Q7KN75, P21187, D2NUK9, Q9VRH6, P48809	777	18	10996	3.93107	1	0.438488	43.9302
GOTERM_BP_DIRECT	GO:0030723~ovarian fusome organization	4	0.475059	0.037678	P37276, A0A0B4K7A5, Q9NBD7, O18335	777	11	10996	5.14613	1	0.469589	47.3965
GOTERM_BP_DIRECT	GO:0003383~apical constriction	4	0.475059	0.037678	Q8MS37, P48608, Q9VAG2, Q9VPG1	777	11	10996	5.14613	1	0.469589	47.3965
GOTERM_BP_DIRECT	GO:0007310~oocyte dorsal/ventral axis specification	6	0.712589	0.0381043	P08181, Q9XZ58, P17210, A0A0B4KGF9, P98159, A0A0B4K618	777	27	10996	3.14486	1	0.469961	47.7848
GOTERM_BP_DIRECT	GO:0070374~positive regulation of ERK1 and ERK2 cascade	7	0.831354	0.0383366	X2JAZ3, Q7KLW9, Q8INS9, P49028, P29310, P12982, Q9VHS8	777	36	10996	2.75175	1	0.468597	47.9954
GOTERM_BP_DIRECT	GO:0007010~cytoskeleton organization	7	0.831354	0.0383366	P53501, P48148, Q9VH92, P40793, C7LAH9, O97182, P10987	777	36	10996	2.75175	1	0.468597	47.9954
GOTERM_BP_DIRECT	GO:0050829~defense response to Gram-negative bacterium	14	1.66271	0.0403279	Q7KVU4, Q9VXE8, A1ZBX7, Q9V3B4, P45437, P48461, Q7K485, Q9XTL9, Q9VW71, M9PGA0, Q9VNA1, Q9VZI3, P11046, Q9VHW4	777	108	10996	1.8345	1	0.482649	49.7675
GOTERM_BP_DIRECT	GO:0010883~regulation of lipid storage	5	0.593824	0.040735	Q9W0B8, P61209, P45437, Q7K7G0, A0A0B4KHL2	777	19	10996	3.72418	1	0.482719	50.1228
GOTERM_BP_DIRECT	GO:0007005~mitochondrion organization	8	0.950119	0.0408517	O18373, O02649, Q9VQE0, Q7YU24, Q86BH1, Q94920, Q9VNX4, B9EQV5	777	46	10996	2.46119	1	0.480324	50.2241
GOTERM_BP_DIRECT	GO:0030042~actin filament depolymerization	3	0.356295	0.0431016	Q9VU68, P45594, Q9VFM9	777	5	10996	8.49112	1	0.495722	52.1415
GOTERM_BP_DIRECT	GO:0000054~ribosomal subunit export from nucleus	3	0.356295	0.0431016	Q9VSS1, Q9VZ23, P56538	777	5	10996	8.49112	1	0.495722	52.1415
GOTERM_BP_DIRECT	GO:0035159~regulation of tube length, open tracheal system	6	0.712589	0.0437923	A0A0B4JD95, Q9VW34, A0A0B4JD57, P48148, P29742, P40423, Q59E58, A0A0B4K7Q4, Q9VW31	777	28	10996	3.03254	1	0.497968	52.716
GOTERM_BP_DIRECT	GO:0035220~wing disc development	12	1.42518	0.044804	A1Z9M5, Q9I7K5, Q9VG82, Q9VG51, Q9GU68, Q966T5, Q7KSD3, Q9VK90, Q9V3I2, A0A0B4KGZ7, O18640, C1C529	777	88	10996	1.9298	1	0.502719	53.5458
GOTERM_BP_DIRECT	GO:0035071~salivary gland cell autophagic cell death	11	1.30641	0.0468415	Q9GU68, A1ZBX7, P25007, P62152, M9MRP5, P48598, M9PD27, Q9V3T2, Q7K485, Q9VY87, Q9VEB1	777	78	10996	1.99578	1	0.515278	55.1757
GOTERM_BP_DIRECT	GO:0035293~chitin-based larval cuticle pattern formation	4	0.475059	0.0476685	Q9VNF8, Q9V3Z6, Q9VD29, Q9V3J4	777	12	10996	4.71729	1	0.518249	55.8218
GOTERM_BP_DIRECT	GO:0030198~extracellular matrix organization	5	0.593824	0.048171	E1JJA4, P29742, P11046, Q9VZZ4, A0A0B4KHL2	777	20	10996	3.53797	1	0.518726	56.2101
GOTERM_BP_DIRECT	GO:0031532~actin cytoskeleton reorganization	5	0.593824	0.048171	Q9VWD0, P48608, P48148, P40793, O18335	777	20	10996	3.53797	1	0.518726	56.2101
GOTERM_BP_DIRECT	GO:0007264~small GTPase mediated signal transduction	10	1.18765	0.048554	Q9VPI9, P08646, Q9VHV5, Q9VZ23, Q9VLB7, Q9VD64, P48148, P61209, P40793, M9MRT6	777	68	10996	2.08116	1	0.518311	56.5039
GOTERM_BP_DIRECT	GO:0045451~pole plasm oskar mRNA localization	8	0.950119	0.0498363	P17210, A0A0B4K661, P49028, P29742, P25843, O44437, Q9VHS8, P48809	777	48	10996	2.35864	1	0.524489	57.4741
GOTERM_BP_DIRECT	GO:0007294~germarium-derived oocyte fate determination	6	0.712589	0.0499618	P37276, P13395, P29310, A0A0B4K7A5, A0A0B4K618, A8JNQ1	777	29	10996	2.92797	1	0.522175	57.5679
GOTERM_BP_DIRECT	GO:0007017~microtubule-based process	8	0.950119	0.0547619	A0A0B4K700, P06603, P08841, A0A0B4LHV0, Q24560, A1Z9J3, B7YZG6, A1ZBL0, A0A0B4K7Y9, Q7JZD3, A0A0B4LHX6	777	49	10996	2.31051	1	0.552548	61.0149
GOTERM_BP_DIRECT	GO:0018990~ecdysis, chitin-based cuticle	5	0.593824	0.0563038	Q9VFR3, Q9W303, Q9W092, Q23997, Q9W2Z3	777	21	10996	3.36949	1	0.559617	62.065
GOTERM_BP_DIRECT	GO:0035151~regulation of tube size, open tracheal system	5	0.593824	0.0563038	Q94887, A8JQU3, Q24372, Q9V8R9, Q9VR79	777	21	10996	3.36949	1	0.559617	62.065
GOTERM_BP_DIRECT	GO:0006606~protein import into nucleus	6	0.712589	0.0566153	P08646, Q9VZ23, Q9VSD6, O18388, Q9VN44, O76521	777	30	10996	2.83037	1	0.558458	62.2739
GOTERM_BP_DIRECT	GO:0035011~melanotic encapsulation of foreign target	6	0.712589	0.0566153	Q9VPI9, P37276, P48608, P40793, Q7JZD3, Q9V521	777	30	10996	2.83037	1	0.558458	62.2739
GOTERM_BP_DIRECT	GO:0030261~chromosome condensation	6	0.712589	0.0566153	Q7KN75, Q9VLU0, Q9V3A7, P12982, O77430, O97159	777	30	10996	2.83037	1	0.558458	62.2739
GOTERM_BP_DIRECT	GO:0006979~response to oxidative stress	12	1.42518	0.0585693	Q9VDL2, X2JF59, Q9VJ80, P35128, A1Z6L9, A0A0B4KHM9, Q9VAK1, P02515, Q960M4, P41043, Q9V3Q4, Q9VZZ4	777	92	10996	1.8459	1	0.567918	63.5598
GOTERM_BP_DIRECT	GO:0072661~protein targeting to plasma membrane	3	0.356295	0.0616739	Q9VNF8, X2JCM1, Q9VD29	777	6	10996	7.07593	1	0.584125	65.5185
GOTERM_BP_DIRECT	GO:0051480~regulation of cytosolic calcium ion concentration	3	0.356295	0.0616739	Q26365, E6EK18, P41044	777	6	10996	7.07593	1	0.584125	65.5185
GOTERM_BP_DIRECT	GO:0006537~glutamate biosynthetic process	3	0.356295	0.0616739	Q8IPY3, M9NFH8, Q9VNX4	777	6	10996	7.07593	1	0.584125	65.5185
GOTERM_BP_DIRECT	GO:0042176~regulation of protein catabolic process	3	0.356295	0.0616739	A0A0B4KHE9, P25161, Q9VW54	777	6	10996	7.07593	1	0.584125	65.5185
GOTERM_BP_DIRECT	GO:0007395~dorsal closure, spreading of leading edge cells	3	0.356295	0.0616739	A0A0B4JD95, A0A0B4JD57, Q9V9J3, P48148, Q59E58, A0A0B4K7Q4	777	6	10996	7.07593	1	0.584125	65.5185
GOTERM_BP_DIRECT	GO:0010501~RNA secondary structure unwinding	6	0.712589	0.0637527	Q27268, P23128, P19109, A0A0B4KGU4, Q02748, Q9VHS8	777	31	10996	2.73907	1	0.593475	66.7742
GOTERM_BP_DIRECT	GO:0007279~pole cell formation	6	0.712589	0.0637527	P37276, P23128, P48608, A0A0B4K618, Q02748, Q7KN62	777	31	10996	2.73907	1	0.593475	66.7742
GOTERM_BP_DIRECT	GO:0007052~mitotic spindle organization	8	0.950119	0.0654941	Q9W392, Q9VK69, P37276, A8JNQ1, Q9NBD7, Q9VXQ5, Q7JZD3, Q7K3J0	777	51	10996	2.2199	1	0.600539	67.7929
GOTERM_BP_DIRECT	GO:0007095~mitotic G2 DNA damage checkpoint	10	1.18765	0.0655913	P23128, X2JAZ3, Q9XZ58, Q9V345, Q24492, Q8INS9, Q9V3W7, P07764, Q9VGS2, O77430	777	72	10996	1.96554	1	0.597982	67.8489
GOTERM_BP_DIRECT	GO:0048102~autophagic cell death	9	1.06888	0.0687661	Q9GU68, A1ZBX7, P25007, M9MRP5, P48598, M9PD27, Q9V3T2, Q7K485, Q9VY87	777	62	10996	2.0543	1	0.612846	69.628
GOTERM_BP_DIRECT	GO:0006783~heme biosynthetic process	4	0.475059	0.0710576	Q9VTV9, Q9V9S8, Q9V3D2, Q0E8X8	777	14	10996	4.04339	1	0.622267	70.8542
GOTERM_BP_DIRECT	GO:0016183~synaptic vesicle coating	4	0.475059	0.0710576	P29742, A0A0B4KF90, Q9VWA1, P91926	777	14	10996	4.04339	1	0.622267	70.8542
GOTERM_BP_DIRECT	GO:0006090~pyruvate metabolic process	4	0.475059	0.0710576	Q9VB69, Q0E9E2, Q7KTK9, E1JIZ5, A0A0B4K6I6	777	14	10996	4.04339	1	0.622267	70.8542
GOTERM_BP_DIRECT	GO:0032956~regulation of actin cytoskeleton organization	4	0.475059	0.0710576	E1JJA4, M9PCI6, P40423, C7LAH9	777	14	10996	4.04339	1	0.622267	70.8542
GOTERM_BP_DIRECT	GO:0035010~encapsulation of foreign target	4	0.475059	0.0710576	Q9VPI9, P40793, Q9VAP8, Q7K110	777	14	10996	4.04339	1	0.622267	70.8542
GOTERM_BP_DIRECT	GO:0030833~regulation of actin filament polymerization	4	0.475059	0.0710576	Q9VU68, Q9VFM9, Q03427, P40793	777	14	10996	4.04339	1	0.622267	70.8542
GOTERM_BP_DIRECT	GO:0000387~spliceosomal snRNP assembly	4	0.475059	0.0710576	O44437, Q9VLV5, Q9VU02, Q9VI10	777	14	10996	4.04339	1	0.622267	70.8542
GOTERM_BP_DIRECT	GO:0040011~locomotion	6	0.712589	0.0713712	M9PDS3, M9MRF5, M9MRJ4, M9PBJ0, M9PDZ6, M9MRD6, Q26365, P12982, M9PEA9, A0A0B4K618, Q8SXP8, M9PC84	777	32	10996	2.65347	1	0.620896	71.0183
GOTERM_BP_DIRECT	GO:0046579~positive regulation of Ras protein signal transduction	7	0.831354	0.0725763	X2JAZ3, Q7KLW9, Q8INS9, P49028, P29310, P12982, Q9VHS8	777	42	10996	2.35864	1	0.624262	71.641
GOTERM_BP_DIRECT	GO:0006898~receptor-mediated endocytosis	3	0.356295	0.0823911	E1JJA4, A0A0B4LFW6, A0A0B4KF90	777	7	10996	6.06509	1	0.669783	76.264
GOTERM_BP_DIRECT	GO:0030721~spectrosome organization	3	0.356295	0.0823911	M9PF16, P13395, A0A0B4K7A5	777	7	10996	6.06509	1	0.669783	76.264
GOTERM_BP_DIRECT	GO:0006936~muscle contraction	3	0.356295	0.0823911	A0A0B4JD95, A0A0B4JD57, A0A0B4K661, Q59E58, A0A0B4K7Q4, A0A0B4K837	777	7	10996	6.06509	1	0.669783	76.264
GOTERM_BP_DIRECT	GO:0022404~molting cycle process	3	0.356295	0.0823911	Q8MS37, M9MSF5, Q9VAG2	777	7	10996	6.06509	1	0.669783	76.264
GOTERM_BP_DIRECT	GO:0030011~maintenance of cell polarity	3	0.356295	0.0823911	P17210, Q9VNF8, P40793	777	7	10996	6.06509	1	0.669783	76.264
GOTERM_BP_DIRECT	GO:0010591~regulation of lamellipodium assembly	3	0.356295	0.0823911	P45594, Q9VFM9, A0A0B4K661	777	7	10996	6.06509	1	0.669783	76.264
GOTERM_BP_DIRECT	GO:0061077~chaperone-mediated protein folding	4	0.475059	0.084337	P11147, P02515, Q9V3V2, Q9VHW4	777	15	10996	3.77383	1	0.675738	77.0921
GOTERM_BP_DIRECT	GO:0006874~cellular calcium ion homeostasis	4	0.475059	0.084337	P22700, A0A0B4K837, E6EK18, B9EQV5	777	15	10996	3.77383	1	0.675738	77.0921
GOTERM_BP_DIRECT	GO:0007099~centriole replication	5	0.593824	0.084771	P36179, P62152, P23696, Q9TVM2, Q9VXQ5	777	24	10996	2.94831	1	0.674765	77.273
GOTERM_BP_DIRECT	GO:0032482~Rab protein signal transduction	6	0.712589	0.0880291	O15971, Q9V3I2, Q9W3Q0, O18335, O18333, O18332	777	34	10996	2.49739	1	0.686248	78.589
GOTERM_BP_DIRECT	GO:0007156~homophilic cell adhesion via plasma membrane adhesion molecules	6	0.712589	0.0880291	Q9VW71, M9PCI6, A0A0B4KHK5, L0MQ08, Q24372, Q24298	777	34	10996	2.49739	1	0.686248	78.589
GOTERM_BP_DIRECT	GO:0045089~positive regulation of innate immune response	6	0.712589	0.0880291	Q9VW71, Q9VXE8, Q9V3B4, P45437, P11046, P48461	777	34	10996	2.49739	1	0.686248	78.589
GOTERM_BP_DIRECT	GO:0008152~metabolic process	16	1.90024	0.0908878	Q9VL70, Q9VGZ3, Q9VJ43, Q9VXY3, Q7KTK9, Q95SI7, Q9VVM4, Q9VE24, Q9VLL0, P41043, Q9W058, Q9VPR3, Q9W5W8, Q9VCL6, Q94522, Q9VHN7	777	146	10996	1.55089	1	0.695538	79.6843
GOTERM_BP_DIRECT	GO:0045886~negative regulation of synaptic growth at neuromuscular junction	7	0.831354	0.0946333	Q9V9J3, A0A0B4KGF9, Q8T3L1, A0A0B4K618, O18335, Q8SXP8, O77430	777	45	10996	2.2014	1	0.708011	81.0399
GOTERM_BP_DIRECT	GO:0034976~response to endoplasmic reticulum stress	6	0.712589	0.0970517	Q9V438, A0A0B4LHD9, P41375, P54399, Q7YU24, Q9VRD9	777	35	10996	2.42603	1	0.714742	81.8694
GOTERM_BP_DIRECT	GO:0050803~regulation of synapse structure or activity	4	0.475059	0.0985808	E1JJA4, P21521, P15357, Q9V3I2	777	16	10996	3.53797	1	0.717867	82.3762
GOTERM_BP_DIRECT	GO:0051533~positive regulation of NFAT protein import into nucleus	4	0.475059	0.0985808	O18388, P62152, P53501, Q9VXF1	777	16	10996	3.53797	1	0.717867	82.3762
GOTERM_BP_DIRECT	GO:0007160~cell-matrix adhesion	4	0.475059	0.0985808	Q8MS37, Q966T5, Q9VZI3, Q9VPG1	777	16	10996	3.53797	1	0.717867	82.3762
GOTERM_MF_DIRECT	GO:0003735~structural constituent of ribosome	64	7.60095	2.33912e-11	P19889, P55830, Q24154, Q03334, Q9Y166, O17445, P46222, P46223, Q9W229, Q0E9B6, P39018, P38979, Q9W334, Q06559, A1ZAH8, P29327, P08570, P55828, Q9W5R8, O16797, P48159, P50882, Q9VBU9, Q8MLY8, P15357, P41126, P31009, P17704, P36241, Q9VA73, Q9W237, P50887, Q26365, Q9V3T2, Q9VLT7, Q7JUS9, Q9VJ19, P09180, Q9W3W8, Q9VNE9, Q9W1B9, Q9V3G1, O76927, Q8T3U2, O61231, P49630, P48149, Q9VS34, P55841, P05389,…	761	319	9284	2.4476	1.47598e-08	1.47598e-08	3.47851e-08
GOTERM_MF_DIRECT	GO:0003779~actin binding	34	4.038	3.39359e-11	O46037, Q9VU68, M9PF16, M9MRJ4, Q9VH92, Q8IGF3, A8JUZ9, C7LAH9, G3JX33, Q9V8R9, A0A0B4K7Y9, A0A0B4KHF2, Q8MSS1, G3JX29, Q9VWD0, Q9VSL8, P45594, M9PJ79, P48608, Q9V3Z6, P13395, A0A0B4K661, Q07171, M9PBJ0, M9PEA9, A8JNJ6, A0A0B4JCY6, M9PC84, E1JJA4, M9PDS3, M9MRF5, Q24524, O61604, P25843, A1Z9J3, Q9VPX7, M9MRD6, M9PDZ6, P09491, Q9VFM9, O97428, P14318, B7YZG6, O97182	761	112	9284	3.70349	2.14135e-08	1.07068e-08	5.04662e-08
GOTERM_MF_DIRECT	GO:0051082~unfolded protein binding	21	2.49406	2.16248e-09	P29413, M9NCP5, Q9VU35, Q9VMH8, P29845, Q7KKI0, Q9VK69, Q9W392, P02828, P11147, Q9VVA6, A1Z6L9, P11146, Q9VAL7, O02649, P48605, Q9VCZ8, A4V391, O97125, Q9VW56, Q9VXQ5	761	53	9284	4.83386	1.36452e-06	4.54841e-07	3.21583e-06
GOTERM_MF_DIRECT	GO:0005509~calcium ion binding	42	4.98812	1.11635e-07	P54357, P81641, Q9VM97, Q7K569, P62152, A8Y589, Q9VS89, L0MQ08, M9MRP5, M9PBZ4, P18432, A0A0B4K7Y9, Q24298, M9PB30, P42325, M9PC41, P21521, Q7K1W8, M9NE82, Q9V4B8, P13395, Q9VAL7, X2JD70, Q8MSI2, Q07171, Q9VAP8, Q9V3V2, Q8T6I0, M9PEI1, Q7KVU4, Q24214, E1JHA6, A0A0B4LHD9, M9PCJ6, O61604, A1Z9J3, P29413, A0A0B4K837, B9EQV5, Q9VW71, P08144, P47949, A8JTM7, M9NCR4, Q9VT65, Q9VA73, P40423, B7YZG6, P41…	761	210	9284	2.43995	7.04391e-05	1.76102e-05	0.000166013
GOTERM_MF_DIRECT	GO:0003743~translation initiation factor activity	19	2.25653	2.41658e-07	Q9W2D9, P41375, P48598, Q9VZS3, Q9VTU4, Q9VEA1, O77410, A1ZAX1, Q8IR13, Q9W541, Q9VN25, Q9VX98, O02195, Q7JVI3, Q7PLL3, Q02748, Q9VHS8, Q9VCK0, P56538	761	56	9284	4.1392	0.000152474	3.04968e-05	0.00035937
GOTERM_MF_DIRECT	GO:0005525~GTP binding	34	4.038	4.90037e-06	P08646, O15971, P08841, Q9VD64, Q9VD29, Q9V3I2, P40793, A1ZBL0, P42207, Q7YU24, P54359, Q9VHV5, P13060, P48148, P61209, Q24560, P32234, Q9NBD7, O18335, Q9VRH6, Q94522, O18333, O18332, P08736, Q8T6I0, E1JJA4, A1Z9E3, E6PBV6, A0A0B4LHX6, Q9VZ23, P06603, Q8MST5, Q9W3Q0, Q9VQE0, M9MRT6	761	176	9284	2.35677	0.00308737	0.000515224	0.00728711
GOTERM_MF_DIRECT	GO:0005524~ATP binding	95	11.2827	1.3714e-05	Q27268, Q9VYA0, Q9VQL1, M9PHH0, F0JAN1, Q9VK69, Q8T0L3, M9PGA0, Q9W414, Q9V3Z6, Q8MSW0, E1JIJ5, Q7KQP6, E6PBV6, Q7K738, Q9V3A7, Q05825, P10987, Q9VSS1, Q00168, O97125, Q9VXQ5, X2JEJ4, Q0E993, Q7KSD3, O97069, Q7K3J0, Q9W392, P31409, P53501, O02649, P48605, Q9V405, A4V391, P48602, Q9VRJ6, Q02748, O46067, A0A0B4JD57, Q7KMQ0, A8DYP0, Q7KKI0, Q8IQQ9, P35381, A0A0B4K7Q4, A1Z6I7, Q9GNH8, Q9VXE8, Q961R8,…	761	751	9284	1.54324	0.00861629	0.00123547	0.0203923
GOTERM_MF_DIRECT	GO:0003924~GTPase activity	26	3.08789	6.51759e-05	P08646, O15971, P08841, Q9VD29, Q9V3I2, A1ZBL0, P42207, P40793, Q7YU24, P54359, P13060, P48148, Q24560, P61209, O18335, Q9VRH6, O18333, P08736, O18332, E1JJA4, A1Z9E3, Q9VZ23, P06603, Q8MST5, Q9W3Q0, Q9VQE0, M9MRT6	761	133	9284	2.38491	0.0402931	0.00512773	0.0968796
GOTERM_MF_DIRECT	GO:0016887~ATPase activity	28	3.32542	7.38213e-05	Q27268, P37276, M9PHH0, Q7K3J0, P29845, P11147, P29843, P29844, A1Z6L9, Q9W414, Q9V3Z6, Q9V3V6, Q9V405, A0A0B4KGU4, Q02748, Q7KN62, O97159, A0A0B4JD95, P19109, A0A0B4JD57, Q7KMQ0, E6PBV6, Q9V3A7, P02828, Q9VSS1, O18413, M9PHQ1, Q8IQQ9, Q59E58, A0A0B4K7Q4, Q9VXQ5	761	150	9284	2.27728	0.0455146	0.00516251	0.109724
GOTERM_MF_DIRECT	GO:0005198~structural molecule activity	12	1.42518	9.1982e-05	O46037, Q9W0B8, Q0KI87, Q9V3J4, P29742, Q03427, P45437, Q9VWA1, Q86BH1, Q9V8R9, A0A0B4KHL2, P08928	761	36	9284	4.06658	0.0563909	0.00578752	0.1367
GOTERM_MF_DIRECT	GO:0004568~chitinase activity	10	1.18765	0.000137518	Q9VFR3, Q9VW34, Q9W303, Q9W092, Q23997, Q9W2M6, Q9W5U2, A1ZAQ7, Q9W2Z3, Q9VW31	761	26	9284	4.69221	0.0831212	0.00785805	0.204309
GOTERM_MF_DIRECT	GO:0030170~pyridoxal phosphate binding	11	1.30641	0.000272118	Q9VTD9, Q7JXZ2, Q9XTL9, Q9VYD9, Q9VW26, Q9VA97, A8E6R2, Q8IPY3, Q9VW68, Q9W457, Q9VRD9	761	34	9284	3.94697	0.157793	0.0142089	0.403905
GOTERM_MF_DIRECT	GO:0052890~oxidoreductase activity, acting on the CH-CH group of donors, with a flavin as acceptor	7	0.831354	0.000306636	Q7KML2, Q9VVU1, Q9VSA3, Q7KN94, A1ZBJ2, Q9VMC6, Q9VMD7	761	13	9284	6.56909	0.175944	0.0147757	0.455031
GOTERM_MF_DIRECT	GO:0046961~proton-transporting ATPase activity, rotational mechanism	12	1.42518	0.000331216	Q8IML5, P31409, E1JIJ5, Q9W4P5, Q24583, Q9V3J1, Q8IML3, O01666, P35381, P48602, Q27331, Q05825, Q9VE75, P23380	761	41	9284	3.57065	0.188631	0.0148199	0.491423
GOTERM_MF_DIRECT	GO:0003995~acyl-CoA dehydrogenase activity	7	0.831354	0.000499635	Q7KML2, Q9VVU1, Q9VSA3, Q7KN94, A1ZBJ2, Q9VMC6, Q9VMD7	761	14	9284	6.09987	0.270465	0.0208038	0.74044
GOTERM_MF_DIRECT	GO:0009055~electron carrier activity	13	1.54394	0.000549758	P21914, P10351, Q7KML2, Q9VSA3, Q0KHZ6, Q9W2D1, Q94511, Q7KN94, Q9VVU1, A1ZBJ2, Q9VMC6, Q9VMD7, Q9VF53	761	50	9284	3.17193	0.293189	0.0214536	0.814437
GOTERM_MF_DIRECT	GO:0000062~fatty-acyl-CoA binding	9	1.06888	0.000597136	Q7KML2, Q9VLS4, Q9VVU1, Q9VSA3, Q7KN94, A1ZBJ2, Q7KW39, Q9VMC6, Q9VMD7	761	25	9284	4.39191	0.314019	0.0219269	0.884336
GOTERM_MF_DIRECT	GO:0043022~ribosome binding	8	0.950119	0.000719508	Q9W2D9, Q9GU68, P38979, E6PBV6, O76927, Q9VRH6, P56538, Q9VNE2	761	20	9284	4.87989	0.365027	0.0249162	1.06466
GOTERM_MF_DIRECT	GO:0050660~flavin adenine dinucleotide binding	14	1.66271	0.000931847	P10351, Q7KML2, Q9VSA3, M9NFH8, Q27597, Q7KN94, Q9VVU1, Q9VVL7, A1ZBJ2, Q9VNT5, Q9VMC6, Q9VMD7, Q9VF53, Q94523	761	60	9284	2.84661	0.444713	0.0304872	1.37683
GOTERM_MF_DIRECT	GO:0019843~rRNA binding	9	1.06888	0.00105824	P50882, P46222, Q24186, P55935, P41094, Q9W1B9, Q9V3G1, Q0E9B6, P41042	761	27	9284	4.06658	0.48732	0.0328533	1.56221
GOTERM_MF_DIRECT	GO:0051015~actin filament binding	9	1.06888	0.00137679	O46037, Q9VSL8, M9MRF5, A0A0B4K661, M9MRJ4, Q24524, O61604, A0A0B4KEJ7, M9MRD6, O97182, A0A0B4JCY6, M9PC84	761	28	9284	3.92134	0.580778	0.0405526	2.028
GOTERM_MF_DIRECT	GO:0008092~cytoskeletal protein binding	8	0.950119	0.00183146	M9PF16, X2JCM1, M9MRF5, P13395, M9MRJ4, A1Z9J3, B7YZG6, M9MRD6, C7LAH9, Q9V8R9, A8JNJ6, A0A0B4K7Y9, M9PC84	761	23	9284	4.24339	0.685481	0.0512195	2.68925
GOTERM_MF_DIRECT	GO:0051287~NAD binding	10	1.18765	0.00241892	Q9VG32, Q9VB69, Q27580, Q9VMI3, A0A0B4KGZ7, P07487, P35875, Q2QBM1, Q9V4E0, Q9VKI8, M9PHN8, E1JIZ5, Q7KUB0, Q7KUB1, B7Z0E0	761	37	9284	3.29723	0.783071	0.0642836	3.53746
GOTERM_MF_DIRECT	GO:0008235~metalloexopeptidase activity	6	0.712589	0.00388597	Q9V3D8, Q9VC48, Q7K2S9, Q9VL89, Q9VFQ9, X2JA84	761	14	9284	5.22846	0.914293	0.0973023	5.62566
GOTERM_MF_DIRECT	GO:0005515~protein binding	73	8.66983	0.00395825	P08646, P54357, P49028, M9MRJ4, Q9V3I2, P48598, C7LAH9, Q08012, Q7JZD3, Q9VMJ7, P54359, Q24298, Q8MSS1, Q9VSL8, P46222, P21521, P22700, A8JNJ6, Q9V3Q4, O97159, Q9V491, M9PDS3, Q9VSD6, Q24547, A0A0B4K700, P19109, Q24214, M9MRF5, Q7K738, P25867, Q94518, P12370, Q9W5R8, Q9VZ23, Q9V3T8, B7YZG6, Q9V3W7, Q9VHS8, Q9V393, P48809, P08928, Q9XZ58, M9PCI6, P62152, Q9V3B4, A0A0B4KGZ7, P40793, P42207, G3JX33,…	761	647	9284	1.37648	0.918129	0.0952571	5.72745
GOTERM_MF_DIRECT	GO:0036402~proteasome-activating ATPase activity	5	0.593824	0.00401841	O18413, Q7KMQ0, Q9W414, Q9V3V6, Q9V405	761	9	9284	6.77763	0.921191	0.0930974	5.81209
GOTERM_MF_DIRECT	GO:0070180~large ribosomal subunit rRNA binding	4	0.475059	0.00481893	P19889, P48159, P05389, P08570	761	5	9284	9.75979	0.952551	0.106753	6.93163
GOTERM_MF_DIRECT	GO:0004298~threonine-type endopeptidase activity	8	0.950119	0.00497436	P40304, Q24178, P18053, Q95083, Q7K148, Q9V5C6, P12881, Q9XZJ4	761	27	9284	3.61474	0.957004	0.106296	7.14755
GOTERM_MF_DIRECT	GO:0008017~microtubule binding	17	2.019	0.0120485	E1JJA4, M9PF16, A0A0B4K700, A0A0B4LHV0, A1Z9J3, C7LAH9, A0A0B4K7Y9, A8JNQ1, Q7JZD3, Q8MSS1, A0A0B4LHX6, P17210, P13395, B7YZG6, Q9V496, Q9VQE0, Q9NBD7, A8JNJ6, Q9VGS2	761	106	9284	1.95656	0.999523	0.231834	16.4948
GOTERM_MF_DIRECT	GO:0044822~poly(A) RNA binding	13	1.54394	0.0132639	Q9VLC4, Q05856, Q9W087, A1Z6L9, P32100, Q9VXE0, Q9VPL0, Q9VPR5, O44437, Q9VU02, Q9VTW6, Q9VMC8, Q9VI10	761	72	9284	2.20273	0.999781	0.244859	18.0096
GOTERM_MF_DIRECT	GO:0070006~metalloaminopeptidase activity	7	0.831354	0.0164253	Q8IN25, Q0KI00, Q9VC48, Q9VL89, Q8IRH1, Q7KRW4, Q9VJG0	761	26	9284	3.28454	0.999971	0.28617	21.8304
GOTERM_MF_DIRECT	GO:0005200~structural constituent of cytoskeleton	10	1.18765	0.0165655	M9PF16, Q9VSL8, P06603, P08841, P53501, Q8MST5, Q24560, A1ZBL0, O97182, Q9V8R9, P10987	761	49	9284	2.48974	0.999974	0.280635	21.9959
GOTERM_MF_DIRECT	GO:0008239~dipeptidyl-peptidase activity	5	0.593824	0.0175078	Q9VUH1, Q9VFQ9, Q9VG79, X2JA84, Q9VMM2	761	13	9284	4.69221	0.999986	0.286616	23.1
GOTERM_MF_DIRECT	GO:0016810~hydrolase activity, acting on carbon-nitrogen (but not peptide) bonds	5	0.593824	0.0175078	Q9VND9, Q9VYA0, Q8IPQ2, Q9VI04, Q9VHE4, A1ZAQ7	761	13	9284	4.69221	0.999986	0.286616	23.1
GOTERM_MF_DIRECT	GO:0004553~hydrolase activity, hydrolyzing O-glycosyl compounds	5	0.593824	0.0175078	Q7KMM4, Q9VV98, A1Z992, Q9VMY5, X2JAJ7	761	13	9284	4.69221	0.999986	0.286616	23.1
GOTERM_MF_DIRECT	GO:0004099~chitin deacetylase activity	3	0.356295	0.0189863	Q9VW34, A1ZAQ7, Q9VW31	761	3	9284	12.1997	0.999994	0.299354	24.8032
GOTERM_MF_DIRECT	GO:0032036~myosin heavy chain binding	3	0.356295	0.0189863	P54357, P62152, P40423	761	3	9284	12.1997	0.999994	0.299354	24.8032
GOTERM_MF_DIRECT	GO:0042302~structural constituent of cuticle	17	2.019	0.0197103	A1Z8Z7, P91941, Q8I0P8, O97063, O97064, O97062, O97061, Q8IPD8, Q9VS14, Q9VZJ2, Q9VZF9, Q95RB2, Q9VZG1, Q9W077, Q9W078, Q9VSH7, A1Z8H1	761	112	9284	1.85175	0.999996	0.301553	25.6242
GOTERM_MF_DIRECT	GO:0008010~structural constituent of chitin-based larval cuticle	16	1.90024	0.025359	A1Z8Z7, P91941, Q8I0P8, O97063, O97064, O97062, O97061, Q8IPD8, Q9VS14, Q9VZF9, Q95RB2, Q9VZG1, Q9W077, Q9W078, Q9VSH7, A1Z8H1	761	106	9284	1.84147	1	0.362512	31.749
GOTERM_MF_DIRECT	GO:0008233~peptidase activity	7	0.831354	0.0275095	P98159, P13582, Q9VYY2, Q9VAL0, Q9VKJ1, Q9VY87, Q9VCA9	761	29	9284	2.94476	1	0.378564	33.9546
GOTERM_MF_DIRECT	GO:0004177~aminopeptidase activity	7	0.831354	0.0275095	Q9V3D8, Q9VC48, Q7K2S9, Q9VL89, Q8IRH1, Q7KRW4, Q9V6K1	761	29	9284	2.94476	1	0.378564	33.9546
GOTERM_MF_DIRECT	GO:0017025~TBP-class protein binding	5	0.593824	0.0293257	O18413, Q7KMQ0, Q9W414, Q9V3V6, Q9V405	761	15	9284	4.06658	1	0.389968	35.7652
GOTERM_MF_DIRECT	GO:0002161~aminoacyl-tRNA editing activity	4	0.475059	0.0315714	Q9VZ82, Q0E993, Q8MSW0, Q9VQR8	761	9	9284	5.42211	1	0.404912	37.9401
GOTERM_MF_DIRECT	GO:0051537~2 iron, 2 sulfur cluster binding	6	0.712589	0.0353706	P21914, Q94511, P10351, Q9V9S8, Q9VX36, Q9VF53	761	23	9284	3.18254	1	0.433387	41.4639
GOTERM_MF_DIRECT	GO:0003857~3-hydroxyacyl-CoA dehydrogenase activity	3	0.356295	0.0359201	O18404, Q5U1B0, Q9VXI1	761	4	9284	9.1498	1	0.430497	41.9577
GOTERM_MF_DIRECT	GO:0003729~mRNA binding	22	2.61283	0.0392839	P19109, Q95RR6, Q24186, Q9VNE9, Q8SYR3, Q8SXP8, Q9VCE3, Q8IR13, Q9VN25, A0A0B4KGF9, Q9VX98, P21187, Q9V3T8, D2NUK9, Q9V3W7, Q9VPR5, Q7PLL3, A0A0B4K618, A0A0B4KI59, P48809, M9NF33, Q9V426	761	171	9284	1.56956	1	0.452339	44.8976
GOTERM_MF_DIRECT	GO:0003954~NADH dehydrogenase activity	7	0.831354	0.0426578	Q94511, Q9V4E0, Q9VZU4, Q9VX36, Q9VMI3, Q9VTU2, Q9VXK7	761	32	9284	2.66869	1	0.472561	47.7063
GOTERM_MF_DIRECT	GO:0030145~manganese ion binding	5	0.593824	0.0449032	Q9V3D8, Q7K2S9, Q9VAK1, Q9VFQ9, Q9VG79	761	17	9284	3.58816	1	0.482558	49.5009
GOTERM_MF_DIRECT	GO:0003824~catalytic activity	17	2.019	0.0454712	P81641, Q7JXZ2, A1Z992, Q7K3B7, Q5U124, Q9VXZ8, Q95SI7, Q9VPE8, Q9VTD9, Q9VYD9, P08144, A1Z7F1, Q9VKD9, A1Z7F3, Q9VAC1, Q9W5W8, Q9VHN7	761	124	9284	1.67254	1	0.479288	49.9456
GOTERM_MF_DIRECT	GO:0003723~RNA binding	31	3.68171	0.0544974	Q27268, Q9VJ19, P49028, Q9W1V3, O44437, Q24297, Q9VU02, P23128, P46223, D2NUK9, A0A0B4KGU4, Q9VS34, Q95RR6, Q24186, Q06559, Q9W334, A1ZAH8, P55828, Q9VZ49, Q9VCE6, Q9VTP4, Q9W5R8, Q8IP94, P50882, Q9W087, P41126, P31009, P41094, Q9VLV5, A0A0B4K618, P41042	761	271	9284	1.39554	1	0.536387	56.5411
GOTERM_MF_DIRECT	GO:0031369~translation initiation factor binding	4	0.475059	0.0548653	Q9VSS1, Q7JVI3, A1ZAX1, Q9VNE2	761	11	9284	4.43627	1	0.531198	56.7919
GOTERM_MF_DIRECT	GO:0010181~FMN binding	4	0.475059	0.0548653	Q9VHZ5, Q9VMI3, M9NFH8, Q27597	761	11	9284	4.43627	1	0.531198	56.7919
GOTERM_MF_DIRECT	GO:0008379~thioredoxin peroxidase activity	3	0.356295	0.0566542	X2JF59, Q960M4, Q9V3Q4	761	5	9284	7.31984	1	0.535454	57.9922
GOTERM_MF_DIRECT	GO:0004722~protein serine/threonine phosphatase activity	8	0.950119	0.0712472	Q05547, Q9VAK1, P23696, Q9VXF1, P12982, P48462, P48461, Q9VH81	761	45	9284	2.16884	1	0.61396	66.6849
GOTERM_MF_DIRECT	GO:0051539~4 iron, 4 sulfur cluster binding	6	0.712589	0.0739469	P21914, Q94511, Q9VGZ3, Q9VMI3, Q9VXK7, Q9VIE8	761	28	9284	2.61423	1	0.620733	68.0963
GOTERM_MF_DIRECT	GO:0003746~translation elongation factor activity	5	0.593824	0.0753593	O96827, Q9GU68, A1Z9E3, P13060, P08736	761	20	9284	3.04993	1	0.620685	68.8123
GOTERM_MF_DIRECT	GO:0004300~enoyl-CoA hydratase activity	3	0.356295	0.0804546	Q7JR58, Q9VXJ0, Q9V397	761	6	9284	6.09987	1	0.638611	71.2727
GOTERM_MF_DIRECT	GO:0004032~alditol:NADP+ 1-oxidoreductase activity	3	0.356295	0.0804546	Q8IQH2, Q9VZK8, Q9VTK9	761	6	9284	6.09987	1	0.638611	71.2727
GOTERM_MF_DIRECT	GO:0008137~NADH dehydrogenase (ubiquinone) activity	7	0.831354	0.0862337	Q94511, Q9V4E0, Q9VZU4, Q9VX36, Q9VMI3, Q9VTU2, Q9VXK7	761	38	9284	2.24732	1	0.658244	73.8436

## Sheet: LIMMA & Intensities
Comparative proteomics of stenotopic caddisfly Crunoecia irrorata identifies acclimation strategies to warming
Joshua Niklas Ebner, Danilo Ritz, Stefanie von Fumetti
Protein_ID	avg log2 Fifteen/Ten	avg log2 Twenty/Ten	avg log2 Twenty/Fifteen	P-value adjusted Fifteen/Ten	P-value adjusted Twenty/Ten	P-value adjusted Twenty/Fifteen	Protein_ID	Ten_BR1	Ten_BR2	Ten_BR3	Ten_BR4	Ten_BR5	Ten_BR6	Fifteen_BR1	Fifteen_BR2	Fifteen_BR3	Fifteen_BR4	Fifteen_BR5	Fifteen_BR6	Twenty_BR1	Twenty_BR2	Twenty_BR3	Twenty_BR4	Twenty_BR5	Twenty_BR6
AIK66811.1;LLUN008720-PA [NA ...]	0.214895	0.295848	0.0809532	0.98118	0.715284	0.948798	AIK66811.1;LLUN008720-PA [NA ...]	118923300	887380000	289300500	597274700	1215888000	1835567000	1877927000	856962000	970748000	960741700	230706720	488435300	1029109000	2585355000	663809720	607089100	1345441300	2375290000
AIU47033.1 [NA ...]	-0.0473622	-1.1035	-1.05613	0.972991	0.45346	0.340109	AIU47033.1 [NA ...]	70214000	394427000	106268000	374584000	509240000	517180000	735120000	196541000	373585000	216346000	36138700	398775000	555410000	660920000	443620000	87357000	13990440	767760000
AIU47045.1;XP_014261432.1;XP_019539489.1;XP_001848951.1;XP_001657881.1;MBW40229.1;JAV23316.1;JAA98470.1;JAA94370.1;JAA83522.1;ETN60307.1;birch_GLEAN_10001330;XP_028151210.1;XP_026811477.1;XP_025420774.1;XP_025194792.1;XP_023012358.1;XP_018575710.1;LLUN010113-PA;GELV01001863.1.p3;XP_019873290.1;XP_018909032.1;XP_011554720.1;gcon_00019549;XP_028178000.1;XP_026762544.1;XP_026486966.1;XP_023936422.1;…	-0.638361	6.22356	6.86192	0.994748	0	0	AIU47045.1;XP_014261432.1;XP_019539489.1;XP_001848951.1;XP_001657881.1;MBW40229.1;JAV23316.1;JAA98470.1;JAA94370.1;JAA83522.1;ETN60307.1;birch_GLEAN_10001330;XP_028151210.1;XP_026811477.1;XP_025420774.1;XP_025194792.1;XP_023012358.1;XP_018575710.1;LLUN010113-PA;GELV01001863.1.p3;XP_019873290.1;XP_018909032.1;XP_011554720.1;gcon_00019549;XP_028178000.1;XP_026762544.1;XP_026486966.1;XP_023936422.1;…	169720	169720	NA	169720	NA	166470000	169720	169720	NA	169720	NA	13736000	122650000	223630000	NA	149520000	NA	364650000
AMD09930.1;QBB01991.1;XP_018327578.1 [NA ...]	-0.150754	2.54724	2.69799	0.977905	0.052932	0.047255	AMD09930.1;QBB01991.1;XP_018327578.1 [NA ...]	3716920	30607220	339440	339440	57012000	196308720	255300000	6786440	22002720	19874720	169720	10419440	96424720	255649720	45306000	122429000	49440000	2038912000
AQP31337.1 [NA ...]	-0.592599	-0.0539728	0.538626	0.60475	0.540234	0.626656	AQP31337.1 [NA ...]	63609100	598879000	20574600	268365000	836880000	671241000	615066000	105819720	57634000	180555500	79683200	181169000	238915000	569281000	344429000	513376000	298368000	727201000
AQP31338.1;ATP07263.1;ATP07262.1;XP_022196826.1;XP_022207538.1;XP_022194230.1;AQP31363.1;XP_022190295.1;XP_019541906.1;XP_013142325.1;AFP54305.1;XP_026333464.1;XP_022203281.1;ABV44276.1;Steno.14024-RA;XP_026485346.1;Steno.08242-RA [NA ...]	0.379072	0.185244	-0.193828	0.84259	0.715284	0.779202	AQP31338.1;ATP07263.1;ATP07262.1;XP_022196826.1;XP_022207538.1;XP_022194230.1;AQP31363.1;XP_022190295.1;XP_019541906.1;XP_013142325.1;AFP54305.1;XP_026333464.1;XP_022203281.1;ABV44276.1;Steno.14024-RA;XP_026485346.1;Steno.08242-RA [NA ...]	464964100	2302749000	900453000	1547049000	1428040000	1024110000	2325986000	1491919720	1013044000	1852337000	774203000	2323581000	959881000	2043270000	2913659000	2478766000	2582867000	2166171000
ARR95801.1;CEO43697.1;XP_017487889.1;GELV01014973.1.p1;AAP93435.1;XP_017486664.1;XP_011558595.1;XP_013183647.1;XP_013183638.1;XP_014256536.1;XP_013183631.1;ANM71228.1;XP_017111146.1;XP_017084498.1;XP_016990381.1;XP_017039788.1;NP_524339.1;XP_026840479.1;XP_017847647.1;XP_017143783.1;XP_001980320.1;XP_020813284.1;XP_017031181.1;XP_017000767.1;XP_013183624.1;AGR84224.1;AGR84223.1;XP_023296336.1;XP_…	-0.58698	-0.179182	0.407798	0.618366	0.736767	0.479563	ARR95801.1;CEO43697.1;XP_017487889.1;GELV01014973.1.p1;AAP93435.1;XP_017486664.1;XP_011558595.1;XP_013183647.1;XP_013183638.1;XP_014256536.1;XP_013183631.1;ANM71228.1;XP_017111146.1;XP_017084498.1;XP_016990381.1;XP_017039788.1;NP_524339.1;XP_026840479.1;XP_017847647.1;XP_017143783.1;XP_001980320.1;XP_020813284.1;XP_017031181.1;XP_017000767.1;XP_013183624.1;AGR84224.1;AGR84223.1;XP_023296336.1;XP_…	563790000	2048920000	861160000	1140980000	2259830000	2189460000	2274760000	1032826000	720850000	442650000	396060000	1614880000	832600000	2437250000	2465480000	1194280000	1052920000	3967360000
ATN45247.1 [NA ...]	0.023381	-1.47173	-1.49511	0.972991	0.521417	0.366092	ATN45247.1 [NA ...]	103662000	682310000	194284000	612850000	700140000	646400000	966080000	264727000	719290000	416991000	85149000	533320000	726300000	858110000	685810000	149718000	7106440	1314210000
BAN20624.1;KOB69651.1;XP_023708726.1;XP_012349024.1;XP_003394310.1;KOX79365.1;PBC30611.1;OAD61809.1;XP_019762356.1;XP_006611645.1;NP_001153524.1;XP_015512272.1;XP_001606463.1;XP_012251451.1;XP_012176148.2;XP_001604460.2;XP_012146503.1;XP_021933543.1;XP_017789468.1;JAG84253.1;XP_022193143.1;AQP31362.1;AXY94698.1;XP_011506343.1;AQP31331.1;AHB63835.1;XP_015179268.1;XP_014603421.1;XP_014231470.1;AHE7…	-0.546342	-0.19502	0.351322	0.796045	0.750056	0.622002	BAN20624.1;KOB69651.1;XP_023708726.1;XP_012349024.1;XP_003394310.1;KOX79365.1;PBC30611.1;OAD61809.1;XP_019762356.1;XP_006611645.1;NP_001153524.1;XP_015512272.1;XP_001606463.1;XP_012251451.1;XP_012176148.2;XP_001604460.2;XP_012146503.1;XP_021933543.1;XP_017789468.1;JAG84253.1;XP_022193143.1;AQP31362.1;AXY94698.1;XP_011506343.1;AQP31331.1;AHB63835.1;XP_015179268.1;XP_014603421.1;XP_014231470.1;AHE7…	611792000	2407450000	919350000	1253220000	2285500000	2441630000	2431190000	1110890000	923540000	521790000	423037000	1741990000	1040800000	2664290000	2686640000	1497180000	1079530000	4075590000
GBP50412.1;XP_023947587.1;NP_001298508.1;KPJ19257.1;KPJ05447.1;birch_GLEAN_10011477;ACV32641.1;XP_028033142.1;NP_001036892.1;Steno.14104-RA;Q9U639.1;ABP93403.1;XP_028170304.1;XP_026764596.1;XP_022824941.1;ATN45248.1;ASM61895.1;AFO70210.1;ADO32621.1;ADK55518.1;ABN09627.1;ABM90551.1;XP_026745076.1;XP_021197880.1;KOB69384.1;ATB54998.1;AGU67952.1;AGQ50302.1;AEG78288.1;ADZ15147.1;AGR84220.1;AIZ00749.1…	0.405309	0.661763	0.256454	0.873591	0.223484	0.718745	GBP50412.1;XP_023947587.1;NP_001298508.1;KPJ19257.1;KPJ05447.1;birch_GLEAN_10011477;ACV32641.1;XP_028033142.1;NP_001036892.1;Steno.14104-RA;Q9U639.1;ABP93403.1;XP_028170304.1;XP_026764596.1;XP_022824941.1;ATN45248.1;ASM61895.1;AFO70210.1;ADO32621.1;ADK55518.1;ABN09627.1;ABM90551.1;XP_026745076.1;XP_021197880.1;KOB69384.1;ATB54998.1;AGU67952.1;AGQ50302.1;AEG78288.1;ADZ15147.1;AGR84220.1;AIZ00749.1…	134417100	1082050000	379918000	676709000	960260000	1344070000	1262650000	954700000	1636770000	1026867000	340545000	666963000	1494490000	1800680000	976730000	944350000	1695241000	3097760000
GELV01000001.1.p1;LLUN011540-PA;birch_GLEAN_10012486 [NA ...]	0.334985	1.43375	1.09876	0.972991	0.057016	0.181963	GELV01000001.1.p1;LLUN011540-PA;birch_GLEAN_10012486 [NA ...]	6155820	168696000	36262400	83571000	359412000	791300000	843890000	38709700	309224000	141347000	31868300	104776000	396360000	792220000	283995000	430681000	409352000	1750130000
GELV01000016.1.p1;LLUN005942-PA [NA ...]	-0.79121	-1.13372	-0.342512	0.652944	0.093911	0.704908	GELV01000016.1.p1;LLUN005942-PA [NA ...]	130539440	2632347000	1369630000	1668695000	1128040000	966656720	1254430000	240763000	1232649000	498562700	497712000	384158000	526296000	1478810000	577551000	799528000	547588000	1009879720
GELV01000036.1.p1;gcon_00001120;LLUN005839-PA;LLUN005838-PA [NA ...]	0.215615	0.17568	-0.0399355	0.972991	0.771733	0.968641	GELV01000036.1.p1;gcon_00001120;LLUN005839-PA;LLUN005838-PA [NA ...]	13819420	146226500	30886820	183747500	145307000	264112000	252544000	82138200	206448000	156899000	37435420	55615000	209689000	275120000	113821000	120042000	179410000	600050000
GELV01000038.1.p1 [NA ...]	2.22769	0.520576	-1.70712	0.802578	0.845915	0.554125	GELV01000038.1.p1 [NA ...]	169720	169720	169720	169720	15398000	20563000	14564000	4459300	8031300	9945800	3697600	169720	169720	22450000	169720	9079500	8685300	49560000
GELV01000048.1.p1 [NA ...]	-0.0479133	-1.47754	-1.42963	0.996721	0.342335	0.46425	GELV01000048.1.p1 [NA ...]	9084540	164787420	18083000	68734720	151704400	246948200	172992000	39834440	63998000	57354720	38715440	99716440	91299720	197525720	46248000	90829000	509160	340987000
GELV01000063.1.p1;LLUN003334-PA;birch_GLEAN_10014384;gcon_00017760;Steno.17043-RA [NA ...]	0.488431	1.42536	0.936929	0.773212	0.076929	0.571219	GELV01000063.1.p1;LLUN003334-PA;birch_GLEAN_10014384;gcon_00017760;Steno.17043-RA [NA ...]	2693940	142612000	7852540	23014120	46480320	160542000	271900000	1293570	153658000	59699720	34526320	33836440	59966720	422964000	69334720	160204000	165763000	790150000
GELV01000086.1.p1;LLUN008300-PA [NA ...]	-0.631305	1.10868	1.73999	0.972991	0.455034	0.278029	GELV01000086.1.p1;LLUN008300-PA [NA ...]	2906340	5385540	339440	509160	72548720	123833000	148854000	4507440	8428220	509160	509160	509160	16775120	155156000	7464820	72862300	43585720	330331000
GELV01000087.1.p1 [NA ...]	-1.39333	-2.98663	-1.5933	0.109138	0.003682	0.332247	GELV01000087.1.p1 [NA ...]	169720	2096400	NA	9546300	7330100	7415700	7028200	169720	NA	169720	169720	4610600	169720	8357500	NA	169720	169720	169720
GELV01000109.1.p1 [NA ...]	0.961001	2.61935	1.65835	0.972991	0.059435	0.209219	GELV01000109.1.p1 [NA ...]	169720	169720	169720	169720	169720	15160000	61179000	169720	4146000	169720	169720	169720	5330300	22778000	169720	7592000	10673000	138660000
GELV01000112.1.p1;LLUN008678-PA;Steno.08522-RA [NA ...]	-0.508589	0.561549	1.07014	0.962874	0.416854	0.237142	GELV01000112.1.p1;LLUN008678-PA;Steno.08522-RA [NA ...]	10014840	33145920	7857820	12294440	42326000	124725000	125735000	509160	33990720	10128040	17224720	10650440	63146000	168233000	41638000	82533100	39347720	255481000
GELV01000132.1.p1;LLUN009951-PA;LLUN008681-PA;Steno.06470-RA [NA ...]	0.246898	1.34039	1.09349	0.996721	0.230228	0.252069	GELV01000132.1.p1;LLUN009951-PA;LLUN008681-PA;Steno.06470-RA [NA ...]	2250040	13795320	339440	6502040	25031920	72950000	222940000	5351440	14637720	10218340	509160	509160	29117700	174541000	19785000	55188000	10722020	529180000
GELV01000138.1.p1;gcon_00012135;Steno.00098-RA;LLUN006059-PA;LLUN005608-PA;gcon_00012169 [NA ...]	-0.294298	-0.617052	-0.322754	0.893371	0.307874	0.800099	GELV01000138.1.p1;gcon_00012135;Steno.00098-RA;LLUN006059-PA;LLUN005608-PA;gcon_00012169 [NA ...]	52673000	371493000	116553000	243603000	548550000	473720000	339844000	169765000	243864000	167623000	96304000	161988000	195956000	559110000	262897000	258038000	242532000	320726000
GELV01000204.1.p1;gcon_00019500;LLUN011126-PA [NA ...]	-0.284289	-0.481938	-0.197649	0.972991	0.227449	0.489808	GELV01000204.1.p1;gcon_00019500;LLUN011126-PA [NA ...]	623113440	871377720	1145472720	1309851220	770022620	665646000	610933000	1034475040	680528520	669003120	629968320	1136295720	918334500	1219457000	682187900	698068700	670999980	2026260000
GELV01000208.1.p1;LLUN013037-PA [NA ...]	1.18556	2.01116	0.825595	0.88257	0.233109	0.717476	GELV01000208.1.p1;LLUN013037-PA [NA ...]	509160	509160	NA	NA	4344920	24370020	91017000	509160	NA	NA	339440	509160	22397820	31759700	NA	NA	9811200	328088000
GELV01000225.1.p1;gcon_00017388 [NA ...]	-0.252197	-0.958323	-0.706127	0.91475	0.02564	0.149405	GELV01000225.1.p1;gcon_00017388 [NA ...]	93829000	367970000	223249000	329706000	241849000	260040000	278434000	136550720	253813000	157574000	106218000	285952000	176952000	373187000	191106000	242543000	138757000	328237000
GELV01000338.1.p1;Steno.04823-RA [NA ...]	-1.71916	-1.89351	-0.174346	0.893893	0.468927	0.965127	GELV01000338.1.p1;Steno.04823-RA [NA ...]	339440	17092500	NA	6429600	9730500	169720	47898800	339440	NA	169720	169720	169720	16575720	22922000	NA	169720	169720	8628100
GELV01000354.1.p1 [NA ...]	-0.0546853	-0.973265	-0.918579	0.996721	0.262479	0.261956	GELV01000354.1.p1 [NA ...]	50876000	355140000	196630000	282310000	390480000	256910000	182910000	229670000	387960000	122980000	188970000	250520000	189720000	195340000	366560000	226610000	258710000	166690000
GELV01000357.1.p2 [NA ...]	0.0420574	0.0119402	-0.0301172	0.996721	0.951224	0.961161	GELV01000357.1.p2 [NA ...]	11200000000	18991100000	17427700000	19251600000	22051200000	26424700000	24149800000	14100000000	26016200000	27549100000	17979700000	19822500000	23611500000	28850300000	19302200000	25200000000	27116400000	26896500000
GELV01000367.1.p1;LLUN007441-PA;gcon_00011157 [NA ...]	0.634204	0.823534	0.18933	0.835111	0.247176	0.83098	GELV01000367.1.p1;LLUN007441-PA;gcon_00011157 [NA ...]	22879120	39802440	76957000	104677000	46789720	127998720	207821000	95480000	86609720	59365720	69353000	98118720	204749720	274312000	139520000	171118000	149230000	518552000
GELV01000424.1.p1;Steno.18113-RA;gcon_00007120 [NA ...]	-2.68973	-1.56485	1.12488	0.82506	0.651746	0.768605	GELV01000424.1.p1;Steno.18113-RA;gcon_00007120 [NA ...]	36217000	26747000	59852720	80572720	54052700	69270000	169720	169720	42297500	46741720	7450520	122980000	169720	116830000	105066500	116454900	89159720	136940000
GELV01000437.1.p1;LLUN011932-PA [NA ...]	-1.80231	-0.544898	1.25741	0.977905	0.515081	0.830852	GELV01000437.1.p1;LLUN011932-PA [NA ...]	28540000	90022000	80775000	38105000	91668000	124379440	7716700	82555000	9717600	60964000	52719720	51276440	66245000	123030000	54778000	59428000	98395720	461052000
GELV01000451.1.p1;gcon_00006938;LLUN002884-PA;Steno.04524-RA [NA ...]	-0.168313	-0.88364	-0.715327	0.98118	0.043199	0.132066	GELV01000451.1.p1;gcon_00006938;LLUN002884-PA;Steno.04524-RA [NA ...]	44494000	226146000	97994000	223600000	216844000	213470000	216848000	108030000	220444000	107701000	68110000	118045000	116247000	175146000	170822000	169034000	133751000	264170000
GELV01000514.1.p3;gcon_00003957;GELV01010048.1.p1 [NA ...]	-3.17666	-3.23377	-0.0571129	0.002559	0.001093	0.971561	GELV01000514.1.p3;gcon_00003957;GELV01010048.1.p1 [NA ...]	169720	13894000	17065000	NA	NA	28788000	66005000	169720	169720	NA	NA	169720	169720	52772000	169720	NA	NA	7017300
GELV01000517.1.p1 [NA ...]	-0.265348	-0.72155	-0.456202	0.98118	0.089328	0.242261	GELV01000517.1.p1 [NA ...]	167059000	374473000	380757000	490050000	446360000	538110000	336065000	224566000	431641000	245652000	233682000	479276000	286770000	807970000	286284000	234863000	340965000	799520000
GELV01000651.1.p1 [NA ...]	-1.30914	0.0597019	1.36885	0.689197	0.9277	0.283168	GELV01000651.1.p1 [NA ...]	60053000	140930000	142220000	266910000	254290000	227950000	177490000	124090000	15303000	169850000	5655900	194530000	192860000	430390000	172090000	279210000	334810000	706200000
GELV01000653.1.p1 [NA ...]	-0.236896	-2.12133	-1.88444	0.835111	0.058312	0.350729	GELV01000653.1.p1 [NA ...]	169720	3413000	NA	NA	4517700	13427000	12763000	169720	NA	NA	169720	4475500	169720	8169500	NA	NA	169720	4612000
GELV01000668.1.p1;birch_GLEAN_10013146;gcon_00001391 [NA ...]	0.298699	-0.740561	-1.03926	0.996721	0.871251	0.876198	GELV01000668.1.p1;birch_GLEAN_10013146;gcon_00001391 [NA ...]	169720	45530000	42805000	22190000	62480000	339440	169720	47607000	169720	41896000	48810000	69186720	67526000	169720	65113000	169720	65947000	68318720
GELV01000725.1.p1;birch_GLEAN_10015409;LLUN004934-PA [NA ...]	1.03892	3.79825	2.75933	0.931884	0.019079	0.117172	GELV01000725.1.p1;birch_GLEAN_10015409;LLUN004934-PA [NA ...]	169720	169720	NA	169720	169720	6112340	11542000	169720	NA	169720	169720	509160	9125100	15026000	NA	6318300	7098000	450578000
GELV01000742.1.p1;Steno.12865-RA [NA ...]	0.14778	-1.30324	-1.45102	0.98118	0.038273	0.040707	GELV01000742.1.p1;Steno.12865-RA [NA ...]	85051000	242546000	165087000	383340000	249470000	137707000	236674000	144296000	331050000	165155000	156616000	220950000	164462000	264080000	317010000	176624000	173353000	62938720
GELV01000750.1.p1;LLUN000969-PA [NA ...]	-0.00144191	-0.72152	-0.720078	0.996721	0.177276	0.214812	GELV01000750.1.p1;LLUN000969-PA [NA ...]	206372000	821976000	714530000	1008350000	541023000	497089000	539929000	503326000	738239720	470272000	430638000	811614000	549716000	587246720	500449720	614430000	430195720	670108720
GELV01000751.1.p1;Steno.07967-RA [NA ...]	0.556772	1.25823	0.701453	0.977905	0.335418	0.589872	GELV01000751.1.p1;Steno.07967-RA [NA ...]	32638720	193620000	1780440	28034800	149027000	231455000	338709000	5274840	151303900	63584520	64990600	123447000	127016000	545880000	142671000	160588400	178378000	858860000
GELV01000825.1.p1;gcon_00001508;Steno.10487-RA [NA ...]	0.299666	0.132865	-0.166801	0.802578	0.615947	0.208832	GELV01000825.1.p1;gcon_00001508;Steno.10487-RA [NA ...]	10704800	60208720	34283720	46522700	80172000	168084720	297536000	34337720	67028000	55636000	27323720	53469440	80093000	144025000	56688000	78839000	61973000	938244000
GELV01000843.1.p1;LLUN012117-PA [NA ...]	0.130248	-0.367255	-0.497503	0.996721	0.58991	0.602991	GELV01000843.1.p1;LLUN012117-PA [NA ...]	339440	4338220	3523200	4548300	6418300	7379200	20285600	3614920	3849800	3179600	1670020	339440	1915320	14992800	4441700	5804600	2765020	299157000
GELV01000848.1.p1;LLUN001116-PA;birch_GLEAN_10015256 [NA ...]	-0.105858	-0.0475611	0.0582966	0.996721	0.908989	0.98148	GELV01000848.1.p1;LLUN001116-PA;birch_GLEAN_10015256 [NA ...]	100202600	262450000	237375900	313285000	262833000	531400000	475710000	163559440	323269720	264354000	62545020	310032000	523948000	447281000	219369720	314109000	317386500	1317900000
GELV01000873.1.p1;LLUN001399-PA;GELV01000831.1.p1;GELV01015715.1.p1;LLUN001398-PA;GELV01015082.1.p1;GELV01000277.1.p2;LLUN005584-PA [NA ...]	-0.822785	-0.270522	0.552263	0.893371	0.499499	0.997594	GELV01000873.1.p1;LLUN001399-PA;GELV01000831.1.p1;GELV01015715.1.p1;LLUN001398-PA;GELV01015082.1.p1;GELV01000277.1.p2;LLUN005584-PA [NA ...]	5696620	28831100	8674820	25881720	41475000	222480000	150248300	15492720	11020720	16270200	8898020	3647620	25555100	48775720	20114900	44531720	39064720	1024510000
GELV01001078.1.p1 [NA ...]	-0.272625	-1.19087	-0.918249	0.996721	0.052631	0.100387	GELV01001078.1.p1 [NA ...]	172640000	385340000	201090000	484650000	418360000	378150000	183750000	547070000	193470000	261410000	235320000	472850000	225470000	366690000	265150000	270340000	260220000	241420000
GELV01001090.1.p1 [NA ...]	-0.476293	-4.14703	-3.67074	0.976738	0.061904	0.176384	GELV01001090.1.p1 [NA ...]	16028000	33681000	7561000	36393000	17020000	169720	10607000	35021000	8491800	3901100	3666500	30008000	9744900	11315000	6116000	169720	169720	169720
GELV01001108.1.p1;Steno.06188-RA [NA ...]	-0.602096	0.187637	0.789734	0.781957	0.668929	0.190812	GELV01001108.1.p1;Steno.06188-RA [NA ...]	10815320	35584720	11269440	85634720	68729000	326076000	92904000	8243520	140537000	18255720	10910220	42191620	86520800	188728000	70808100	76001400	106002500	336250000
GELV01001179.1.p1 [NA ...]	2.56418	1.24424	-1.31994	0.818313	0.673787	0.718745	GELV01001179.1.p1 [NA ...]	NA	169720	NA	169720	12985000	169720	NA	169720	NA	6660000	169720	18685000	NA	23816000	NA	17470000	169720	18480000
GELV01001210.1.p1;Steno.10719-RA [NA ...]	0.449437	0.498802	0.0493658	0.619202	0.230228	0.99994	GELV01001210.1.p1;Steno.10719-RA [NA ...]	426489720	412819720	692276000	2017220000	819230000	1067970000	1102370000	1075140000	1058310000	1001100000	1063160000	1582160000	1164110000	3263270000	1294860000	1301990000	1186160300	2626970000
GELV01001233.1.p1;gcon_00002052 [NA ...]	0.150822	0.151806	0.000984024	0.996721	0.945733	0.958328	GELV01001233.1.p1;gcon_00002052 [NA ...]	509160	48364720	9606340	23741320	80266700	149885000	112708000	16557200	63984720	13375120	13301020	43952720	47724200	127643900	55060600	73040720	53660000	164253000
GELV01001241.1.p1;LLUN010240-PA;gcon_00012718 [NA ...]	0.295787	-0.0802777	-0.376064	0.962874	0.936169	0.622179	GELV01001241.1.p1;LLUN010240-PA;gcon_00012718 [NA ...]	35665000	58149000	79446000	96423000	131061000	199480000	295640000	77292000	84899000	66699000	82008000	166095000	99939000	282021000	166199000	184419000	121873000	286970000
GELV01001434.1.p1 [NA ...]	-0.719332	2.52173	3.24106	0.972991	0.090976	0.08814	GELV01001434.1.p1 [NA ...]	169720	169720	NA	169720	7706200	28778000	28134000	169720	NA	169720	169720	169720	2681100	24872000	NA	17592000	7820900	149610000
GELV01001435.1.p1;Steno.01919-RA [NA ...]	1.17405	-1.3608	-2.53484	0.924377	0.552362	0.275963	GELV01001435.1.p1;Steno.01919-RA [NA ...]	169720	2597700	4688100	14671000	1480900	169720	169720	3477600	4469700	3900400	3487700	5255900	3664400	169720	4624500	1384400	4710200	169720
GELV01001454.1.p1;gcon_00018440 [NA ...]	-1.13998	-0.476553	0.663432	0.721466	0.6731	0.622002	GELV01001454.1.p1;gcon_00018440 [NA ...]	2607340	36686400	5018240	8720640	75338000	116515000	119132000	509160	25649720	12438440	509160	509160	21957440	110401720	15677440	46365720	12192440	218716000
GELV01001489.1.p1;LLUN002619-PA [NA ...]	2.66617	0.706954	-1.95922	0.43207	0.786495	0.319526	GELV01001489.1.p1;LLUN002619-PA [NA ...]	169720	NA	169720	169720	169720	7706820	15611000	NA	2377900	2700700	1282200	339440	169720	NA	169720	169720	4308800	70585000
GELV01001493.1.p1;birch_GLEAN_10014172;LLUN008633-PA;gcon_00008442;Steno.01284-RA;Steno.01283-RA [NA ...]	-2.65669	-2.04453	0.61216	0.081592	0.061904	0.746262	GELV01001493.1.p1;birch_GLEAN_10014172;LLUN008633-PA;gcon_00008442;Steno.01284-RA;Steno.01283-RA [NA ...]	14687720	46146720	12466000	35207720	56179000	60093720	74395000	13159720	169720	20948720	339440	509160	22818600	57724500	18125000	7253620	17176720	152323720
GELV01001511.1.p1;LLUN008932-PA;gcon_00014198 [NA ...]	0.662437	0.209341	-0.453097	0.962874	0.816496	0.870599	GELV01001511.1.p1;LLUN008932-PA;gcon_00014198 [NA ...]	1788540	2487440	31024500	29452900	27916600	48721000	73224000	10071420	34096600	39666700	2651940	33798600	48588300	59942000	6855020	73292000	36390900	170103000
GELV01001720.1.p2 [NA ...]	-0.200973	-2.29417	-2.0932	0.835111	0.064769	0.361532	GELV01001720.1.p2 [NA ...]	476560000	1765589000	1177200000	1712049000	592250000	223100000	341370000	688199720	1320100000	532409720	486020000	1263900000	803400000	1128369720	1045600000	622099720	574540000	169720
GELV01001736.1.p2;LLUN002808-PA [NA ...]	-0.159387	-0.635116	-0.475729	0.98118	0.119042	0.269369	GELV01001736.1.p2;LLUN002808-PA [NA ...]	35265720	88491720	66006000	120980000	140099720	107290000	118999720	55336720	115420000	63935000	48363400	98044000	104608000	160768000	78370000	135590000	88347720	189020000
GELV01001739.1.p1 [NA ...]	0.137784	0.209734	0.0719495	0.972991	0.720288	0.997578	GELV01001739.1.p1 [NA ...]	838940000	1560000000	2251710000	1815429720	2241760000	3345830000	4788370000	1903570000	1384770000	1454607000	1441030000	2548349720	1872320000	6651790000	2375070000	2468929720	1793350000	6337769720
GELV01001742.1.p1;LLUN000868-PA;birch_GLEAN_10009097 [NA ...]	-0.127396	-0.599562	-0.472166	0.996721	0.158201	0.216597	GELV01001742.1.p1;LLUN000868-PA;birch_GLEAN_10009097 [NA ...]	59350500	133722000	139325000	200698000	190880000	191219000	161618000	106232000	175258000	99715000	88042000	163099000	166231000	247788000	130210000	128464000	155497700	376617000
GELV01001779.1.p1;LLUN011844-PA [NA ...]	-1.93864	-2.29172	-0.353073	0.299303	0.044705	0.798135	GELV01001779.1.p1;LLUN011844-PA [NA ...]	68859400	627934000	73426000	136194000	267506000	151247000	88112000	76318000	129809000	46998000	339440	92779000	54299000	194002000	81540000	130740000	85057000	41861720
GELV01001828.1.p1;LLUN008005-PA;LLUN009941-PA;gcon_00008544 [NA ...]	-0.575418	-1.72862	-1.1532	0.962874	0.213319	0.538777	GELV01001828.1.p1;LLUN008005-PA;LLUN009941-PA;gcon_00008544 [NA ...]	665159000	2207070000	280677000	2143490000	1118460000	710335000	616217000	1083440000	1001740000	250159000	382871000	1935830000	982410000	839498000	753319000	460747000	470838000	206027000
GELV01001875.1.p1 [NA ...]	0.981493	0.703765	-0.277728	0.689197	0.583627	0.681249	GELV01001875.1.p1 [NA ...]	131610000	25361000	265670000	295780000	344960000	543440000	365190000	332430000	821080000	267110000	338840000	442040000	421890000	813040000	300750000	629080000	892790000	498540000
GELV01001971.1.p1 [NA ...]	0.125421	-0.0328042	-0.158225	0.996721	0.786495	0.731403	GELV01001971.1.p1 [NA ...]	1583720000	2128660000	2004630000	3646500000	4048800000	4215600000	2945570000	2715860000	3650060000	2346260000	2688530000	3883090000	3561740000	5500500000	2831410000	3103680000	4360800000	4937800000
GELV01002001.1.p1;LLUN002270-PA;LLUN002507-PA;gcon_00009385;Steno.07880-RA;Steno.07881-RA [NA ...]	1.03033	3.10212	2.07179	0.849396	0.078979	0.442264	GELV01002001.1.p1;LLUN002270-PA;LLUN002507-PA;gcon_00009385;Steno.07880-RA;Steno.07881-RA [NA ...]	169720	169720	1424300	10766000	8275600	22210440	5678500	169720	14770000	9780600	6543600	7607440	27481000	67872000	15735000	18269000	20662000	268273000
GELV01002047.1.p1;gcon_00016271;LLUN001329-PA;birch_GLEAN_10014138;LLUN008970-PA [NA ...]	0.0388606	0.607876	0.569016	0.972991	0.023618	0.091297	GELV01002047.1.p1;gcon_00016271;LLUN001329-PA;birch_GLEAN_10014138;LLUN008970-PA [NA ...]	2461710000	6162300000	5400600000	7410000000	7490700000	11583600000	9447900000	4846400000	7770000000	5660100000	4240000000	7187300000	8890000000	17726700000	8644400000	12200000000	11241400000	23786900000
GELV01002061.1.p1;LLUN013198-PA [NA ...]	-0.0234751	0.221748	0.245223	0.996721	0.304045	0.479284	GELV01002061.1.p1;LLUN013198-PA [NA ...]	509160	264028000	185303020	298022000	326925000	337933000	479420000	25942200	276112000	192813000	140754120	25429440	270138000	375694000	209903000	234471000	199593000	550270000
GELV01002074.1.p1;gcon_00007471;LLUN004525-PA;Steno.16272-RA [NA ...]	0.134843	1.14759	1.01275	0.996721	0.485468	0.448671	GELV01002074.1.p1;gcon_00007471;LLUN004525-PA;Steno.16272-RA [NA ...]	1911340	62900000	6391220	339440	146267000	145542000	155894000	5530940	76038000	37249000	509160	12587440	91523720	219003000	39695000	75490000	57555720	393500000
GELV01002107.1.p1;Steno.04149-RA;gcon_00002914;GELV01016855.1.p1;LLUN006863-PA [NA ...]	0.277605	0.820399	0.542794	0.996721	0.765107	0.876198	GELV01002107.1.p1;Steno.04149-RA;gcon_00002914;GELV01016855.1.p1;LLUN006863-PA [NA ...]	22858620	15795440	7191140	339440	232636720	415320000	943120000	42159400	14280920	10391720	509160	219543500	65370000	224894000	52001720	36858000	53695720	1675010000
GELV01002108.1.p1;LLUN008498-PA [NA ...]	-0.000454684	0.31325	0.313704	0.991693	0.41786	0.345193	GELV01002108.1.p1;LLUN008498-PA [NA ...]	117572800	581250000	371410000	522300000	384761000	670450000	694980000	251411000	792160000	275331000	255196000	308963000	626360000	1070000000	453563000	498937000	656420000	2187270000
GELV01002120.1.p1;LLUN008126-PA [NA ...]	-0.587544	-1.36715	-0.779603	0.796045	0.015149	0.169118	GELV01002120.1.p1;LLUN008126-PA [NA ...]	51524000	228311000	116416000	168664000	265381000	239918000	234601000	78371100	195766000	103596000	68460700	38921000	128103000	102864720	125881000	63340000	184714000	306469000
GELV01002136.1.p1;LLUN006677-PA;LLUN006676-PA [NA ...]	0.609068	-1.32517	-1.93424	0.996721	0.363609	0.366092	GELV01002136.1.p1;LLUN006677-PA;LLUN006676-PA [NA ...]	8877600	31388000	30168000	32581000	17364000	169720	19343000	18191000	29361000	12431000	24869000	22989000	169720	59657000	23063000	22908000	22989000	46354000
GELV01002176.1.p1;LLUN012429-PA;birch_GLEAN_10011949;gcon_00006868;Steno.10092-RA [NA ...]	-0.0499531	-0.603525	-0.553572	0.971225	0.017119	0.087043	GELV01002176.1.p1;LLUN012429-PA;birch_GLEAN_10011949;gcon_00006868;Steno.10092-RA [NA ...]	311701000	796050000	810130000	1066720000	529715000	1011640000	896520000	581710000	893140000	521670000	385100000	893460000	540410000	889700000	642791000	614876000	562267000	1336730000
GELV01002189.1.p2;LLUN013257-PA;Steno.08075-RA [NA ...]	1.33028	1.76415	0.433872	0.741215	0.16342	0.809179	GELV01002189.1.p2;LLUN013257-PA;Steno.08075-RA [NA ...]	509160	6840520	509160	339440	20132920	22562440	106216100	339440	45582800	19009720	509160	509160	20965020	83583000	17930720	19764700	52980000	155569500
GELV01002199.1.p1 [NA ...]	2.60212	0.26326	-2.33886	0.852117	0.945875	0.56246	GELV01002199.1.p1 [NA ...]	169720	169720	NA	169720	20551000	32627000	22593000	17711000	NA	24539000	8408600	169720	19753000	33935000	NA	169720	169720	42524000
GELV01002278.1.p1;gcon_00009654 [NA ...]	-1.74283	-3.22371	-1.48088	0.893893	0.094589	0.41781	GELV01002278.1.p1;gcon_00009654 [NA ...]	136618720	283791720	199529440	386673720	26265700	42301000	286098000	41035440	2106280	42182020	22398440	37665440	42482440	129555000	2940040	19607600	6169720	514511000
GELV01002292.1.p1 [NA ...]	-1.13546	1.92404	3.0595	0.899177	0.05371	0.030905	GELV01002292.1.p1 [NA ...]	169720	169720	169720	NA	6017600	27571000	13857000	169720	169720	NA	169720	169720	169720	58759000	13606000	NA	6970100	41157000
GELV01002299.1.p1;LLUN012867-PA [NA ...]	1.11782	1.38088	0.263063	0.378678	0.090976	0.945521	GELV01002299.1.p1;LLUN012867-PA [NA ...]	67222000	41311000	150700000	159230000	155920000	434329720	213590000	224060000	437290000	306680000	369900000	366029720	443470000	444620000	364150000	351410000	712500000	2473080000
GELV01002344.1.p1;LLUN002903-PA;Steno.01701-RA;gcon_00016503 [NA ...]	0.161289	0.204368	0.0430794	0.972991	0.385019	0.791268	GELV01002344.1.p1;LLUN002903-PA;Steno.01701-RA;gcon_00016503 [NA ...]	37287200	172188000	86781200	136748000	198318000	352379000	386027000	96077000	314819000	110091000	46042720	162972000	284014000	244824000	191049000	291450000	253745000	727270000
GELV01002350.1.p1;Steno.07452-RA [NA ...]	-0.702243	-0.671834	0.0304094	0.818313	0.363609	0.994747	GELV01002350.1.p1;Steno.07452-RA [NA ...]	17703500	102628000	41646100	90443000	151498000	90993000	72058100	44207000	30929720	30874800	40297300	67536000	75949000	94711000	83368000	100090000	123652000	151267000
GELV01002375.1.p1;LLUN005277-PA;LLUN009868-PA [NA ...]	0.497897	-0.916475	-1.41437	0.741215	0.642874	0.181963	GELV01002375.1.p1;LLUN005277-PA;LLUN009868-PA [NA ...]	13561440	46683720	21336800	12446720	39937000	93674720	230736000	37196020	65264000	10715720	17291000	47359000	36394440	117009720	339440	57670000	43814000	284802000
GELV01002393.1.p1;gcon_00013692;LLUN002014-PA;birch_GLEAN_10004061 [NA ...]	2.00291	3.09595	1.09304	0.41564	0.070849	0.871143	GELV01002393.1.p1;gcon_00013692;LLUN002014-PA;birch_GLEAN_10004061 [NA ...]	339440	339440	1265100	59349000	169720	91969720	20519720	34199720	90072000	50658000	32413000	339440	38367720	87029000	78308000	82234000	67552000	218975000
GELV01002405.1.p1 [NA ...]	0.161735	-0.487702	-0.649438	0.972991	0.142092	0.345193	GELV01002405.1.p1 [NA ...]	15890440	34253440	32855000	48181000	5179740	73117000	124510720	14453440	51245000	17358720	27065020	509160	61293000	40274720	35991000	17289720	65029000	130636720
GELV01002415.1.p1;Steno.11493-RA;gcon_00011494;LLUN010841-PA;LLUN009923-PA [NA ...]	1.2991	0.012651	-1.28645	0.74868	0.794423	0.236121	GELV01002415.1.p1;Steno.11493-RA;gcon_00011494;LLUN010841-PA;LLUN009923-PA [NA ...]	5535040	81705200	73168220	159489000	47556000	26763220	145214000	53300600	105001000	86503720	99431000	128092100	48659720	128254720	40424920	131170900	100067500	164533000
GELV01002422.1.p1;GELV01015810.1.p1;gcon_00002495 [NA ...]	1.21908	1.67734	0.458264	0.996721	0.363609	0.555282	GELV01002422.1.p1;GELV01015810.1.p1;gcon_00002495 [NA ...]	169720	NA	NA	NA	5742600	339440	169720	NA	NA	NA	169720	7993720	1703000	NA	NA	NA	169720	98034500
GELV01002438.1.p1;GELV01013748.1.p1 [NA ...]	2.1493	1.52483	-0.624477	0.932398	0.696084	0.927182	GELV01002438.1.p1;GELV01013748.1.p1 [NA ...]	169720	NA	169720	169720	8276700	39772000	56303000	NA	35079000	25517000	169720	169720	169720	NA	169720	31610000	23338000	131030000
GELV01002484.1.p1;GELV01001181.1.p1 [NA ...]	2.01444	1.9025	-0.111944	0.962874	0.642874	0.988154	GELV01002484.1.p1;GELV01001181.1.p1 [NA ...]	169720	169720	169720	169720	44129000	169720	94049000	169720	13701000	169720	169720	9983200	169720	82434000	169720	41245000	169720	186900000
GELV01002554.1.p1;GELV01015892.1.p1;LLUN002815-PA;gcon_00002196;Steno.00521-RA [NA ...]	0.0635867	-0.868926	-0.932512	0.996721	0.552009	0.65922	GELV01002554.1.p1;GELV01015892.1.p1;LLUN002815-PA;gcon_00002196;Steno.00521-RA [NA ...]	9879440	53832000	509160	58668700	65042000	22863440	46625720	12816720	65461000	18104700	19108020	4523740	14754440	52414720	26301220	10809720	51024000	156480000
GELV01002564.1.p1;birch_GLEAN_10009962 [NA ...]	-0.422693	-1.46524	-1.04255	0.721466	0.001447	0.034195	GELV01002564.1.p1;birch_GLEAN_10009962 [NA ...]	24017720	139942000	44499000	86587720	96399000	133123000	157760000	36563720	69396000	37456720	25749000	71544720	52488720	92691000	40871000	61901000	53885000	142996000
GELV01002587.1.p1 [NA ...]	-0.580033	-3.32538	-2.74535	0.89425	0.029004	0.157502	GELV01002587.1.p1 [NA ...]	204710000	239620000	181350000	384290000	724110000	543510000	303300000	251300000	192920000	215270000	138320000	329120000	304500000	171320000	202880000	196260000	169720	245290000
GELV01002597.1.p1 [NA ...]	1.87277	4.34917	2.4764	0.689197	0.010663	0.167945	GELV01002597.1.p1 [NA ...]	169720	169720	169720	169720	169720	21013000	67971000	169720	12821000	2502900	169720	169720	11116000	40338000	3507100	16150000	25631000	287870000
GELV01002607.1.p1 [NA ...]	-2.34421	-2.55898	-0.214768	0.184418	0.002526	0.295475	GELV01002607.1.p1 [NA ...]	5809500	21017000	14688000	22323000	34848000	47959000	18014000	169720	8778100	13696000	6552600	10784000	10543000	24746000	9465300	14378000	15272000	35470000
GELV01002609.1.p1;LLUN002407-PA;gcon_00013477 [NA ...]	0.305198	1.45855	1.15335	0.971225	0.205203	0.537929	GELV01002609.1.p1;LLUN002407-PA;gcon_00013477 [NA ...]	509160	5527540	339440	339440	13786000	76980440	173392500	509160	19206200	8285520	169720	509160	18079440	124581000	14746720	13879720	14239000	415072000
GELV01002623.1.p1;LLUN012797-PA;LLUN008416-PA;gcon_00000144;Steno.02297-RA [NA ...]	-1.18997	-0.859959	0.330011	0.932398	0.432458	0.912803	GELV01002623.1.p1;LLUN012797-PA;LLUN008416-PA;gcon_00000144;Steno.02297-RA [NA ...]	6757900	21103720	17842000	19324000	16888720	509160	11426000	10422720	13956000	169720	9699920	11144440	10990000	34535000	11680000	15388000	8884100	126442000
GELV01002663.1.p1;Steno.03421-RA [NA ...]	0.252763	-0.829298	-1.08206	0.972991	0.66884	0.425171	GELV01002663.1.p1;Steno.03421-RA [NA ...]	2212700	6895200	11191000	15132000	15643000	8715400	5913800	9043300	14898000	11022000	13607000	16259000	15410000	16664000	19490000	23414000	19369000	8497400
GELV01002690.1.p1;Steno.09672-RA;Steno.09663-RA;Steno.09661-RA;Steno.09662-RA;Steno.09671-RA;Steno.09667-RA;Steno.09666-RA;Steno.09664-RA;Steno.09665-RA;Steno.09658-RA;gcon_00019660 [NA ...]	0.034845	0.412926	0.378081	0.996721	0.65253	0.746016	GELV01002690.1.p1;Steno.09672-RA;Steno.09663-RA;Steno.09661-RA;Steno.09662-RA;Steno.09671-RA;Steno.09667-RA;Steno.09666-RA;Steno.09664-RA;Steno.09665-RA;Steno.09658-RA;gcon_00019660 [NA ...]	17847920	429405000	73568400	71100720	547066000	542143000	359508000	36688720	275263000	216559000	55142720	439878000	288229720	1335180000	235279720	232166000	241680000	824700000
GELV01002697.1.p1;gcon_00007335 [NA ...]	1.82617	-0.730412	-2.55658	0.835111	0.720571	0.301258	GELV01002697.1.p1;gcon_00007335 [NA ...]	169720	NA	NA	169720	NA	14087000	25516000	NA	NA	169720	NA	9252500	169720	NA	NA	9752400	NA	169720
GELV01002717.1.p1 [NA ...]	-1.37361	1.9612	3.33481	0.835111	0.000751	0.000244	GELV01002717.1.p1 [NA ...]	169720	12518000	169720	169720	NA	169720	169720	169720	169720	169720	NA	169720	5261200	43481000	3609000	10769000	NA	18572000
GELV01002730.1.p1;gcon_00015321 [NA ...]	0.709274	1.14853	0.439259	0.185002	0.02564	0.809179	GELV01002730.1.p1;gcon_00015321 [NA ...]	314593720	527671720	704844900	845420000	998027000	761544000	1941930000	1484969720	296250400	898515000	1234517000	1542511000	1216850000	2032740000	2035419000	1900210000	1819489720	4332790000
GELV01002741.1.p1 [NA ...]	0.51232	-1.46945	-1.98177	0.996721	0.683992	0.653694	GELV01002741.1.p1 [NA ...]	169720	5735300	169720	9800600	40165000	33873000	126490000	11737000	169720	4192600	169720	11640000	169720	169720	13906000	11905000	169720	205350000
GELV01002750.1.p1 [NA ...]	0.278911	2.13008	1.85117	0.996721	0.499395	0.626962	GELV01002750.1.p1 [NA ...]	339440	339440	339440	339440	121799000	1112610000	1494670000	45230300	1600720	339440	339440	9048420	10524400	339440	105155000	149343800	239065000	12950700000
GELV01002751.1.p1;LLUN003211-PA [NA ...]	0.622121	2.12571	1.50359	0.996721	0.611328	0.791268	GELV01002751.1.p1;LLUN003211-PA [NA ...]	169720	169720	23091000	169720	169720	86683000	31866000	169720	169720	169720	5569600	68104000	131250000	7963500	169720	67169000	108340000	25930000
GELV01002770.1.p1 [NA ...]	0.626499	0.21801	-0.408489	0.164563	0.447803	0.334287	GELV01002770.1.p1 [NA ...]	38752000	208090000	136770000	216700000	275570000	437780000	549680000	166250000	342010000	184340000	137660000	472150000	251090000	434580000	346220000	344480000	416610000	660990000
GELV01002807.1.p1;LLUN006133-PA [NA ...]	-0.0725898	-0.14829	-0.0757	0.996721	0.724171	0.927123	GELV01002807.1.p1;LLUN006133-PA [NA ...]	1593220000	2502730000	3241380000	4954500000	2976790000	4543500000	2852810000	2606060000	3413900000	3626690000	2544630000	3783410000	3193070000	6969100000	3350030000	3627710000	4051210000	4569790000
GELV01002822.1.p1;LLUN007957-PA [NA ...]	0.468088	0.427373	-0.0407152	0.781957	0.262479	0.945521	GELV01002822.1.p1;LLUN007957-PA [NA ...]	11486440	186127000	27103720	69910320	221250000	215421000	396131000	63584500	280933000	116487600	25308900	76969500	207747000	309537000	60406000	213196000	202197000	601960000
GELV01002875.1.p1;gcon_00011348 [NA ...]	-1.49088	-1.28008	0.210798	0.972991	0.728289	0.971151	GELV01002875.1.p1;gcon_00011348 [NA ...]	5509900	169720	14412000	20083000	169720	50904000	30834000	8894700	169720	169720	169720	16005000	169720	23214000	20267000	169720	24528000	66057000
GELV01002904.1.p2;gcon_00002894;Steno.13164-RA;LLUN005072-PA [NA ...]	0.560304	2.14259	1.58228	0.996721	0.448382	0.654227	GELV01002904.1.p2;gcon_00002894;Steno.13164-RA;LLUN005072-PA [NA ...]	4203240	509160	339440	339440	169720	21090200	117008000	6821520	1303020	339440	169720	509160	3712240	150442100	15025300	19454500	3289500	710959000
GELV01002984.1.p1;Steno.12029-RA;birch_GLEAN_10005336;LLUN008792-PA;LLUN005275-PA;Steno.16158-RA;GELV01007319.1.p1;gcon_00004894;Steno.10016-RA;Steno.11592-RA;GELV01009442.1.p1 [NA ...]	1.77743	3.39257	1.61514	0.72849	0.013227	0.182025	GELV01002984.1.p1;Steno.12029-RA;birch_GLEAN_10005336;LLUN008792-PA;LLUN005275-PA;Steno.16158-RA;GELV01007319.1.p1;gcon_00004894;Steno.10016-RA;Steno.11592-RA;GELV01009442.1.p1 [NA ...]	509160	17622440	2635200	169720	76877000	120013000	481971000	5310540	49182000	20911000	25501720	509160	89349730	251396000	75356000	120190000	153479720	995840000
GELV01002990.1.p1;LLUN002953-PA [NA ...]	0.651632	1.67881	1.02718	0.996721	0.335418	0.505284	GELV01002990.1.p1;LLUN002953-PA [NA ...]	2179640	190264300	509160	73338020	268086000	404413000	1074090000	32132800	235028720	49159440	2897940	70243720	166859440	534036000	119723720	235189600	186897720	1815340000
GELV01003037.1.p1;Steno.00445-RA [NA ...]	-1.15918	0.856971	2.01615	0.98118	0.845915	0.700236	GELV01003037.1.p1;Steno.00445-RA [NA ...]	8482520	29266720	169720	NA	NA	5610820	57610800	339440	169720	NA	NA	339440	14052720	12290720	30573000	NA	NA	103474000
GELV01003151.1.p1;LLUN009194-PA [NA ...]	0.102805	-0.709427	-0.812233	0.996721	0.405134	0.394472	GELV01003151.1.p1;LLUN009194-PA [NA ...]	50348800	109612000	97652100	178468000	118973000	163602000	168686600	115533000	156192200	96611000	51227320	196993000	159314000	216281000	159156000	52724720	63026200	442702000
GELV01003153.1.p1 [NA ...]	1.32321	1.50841	0.185192	0.88257	0.468927	0.994747	GELV01003153.1.p1 [NA ...]	5757600	23647000	25026600	26915200	339440	22240720	30950000	22750720	45114000	19720720	12831720	60540000	97078000	187239720	60869000	21774000	25787000	218382000
GELV01003199.1.p1;LLUN009774-PA;birch_GLEAN_10013347;Steno.14760-RA [NA ...]	1.91325	3.13124	1.21799	0.796045	0.000517	0.012937	GELV01003199.1.p1;LLUN009774-PA;birch_GLEAN_10013347;Steno.14760-RA [NA ...]	13103720	70564720	19289720	169720	49373000	94705000	886156000	10966720	74706720	44613000	23922000	34646000	152179720	412554000	155009600	240170000	151429720	1462405000
GELV01003223.1.p1 [NA ...]	0.103831	-0.684688	-0.788519	0.972991	0.28845	0.189041	GELV01003223.1.p1 [NA ...]	508320000	2465133000	1405943000	1728097000	1186112730	2612382000	1617432400	1501854000	2527529000	1163099600	1381977000	2543420000	2802743000	1925890000	1572537000	1622856000	1166963000	846043600
GELV01003236.1.p1 [NA ...]	3.58975	-0.883853	-4.4736	0.007787	0.042968	0.000132	GELV01003236.1.p1 [NA ...]	169720	8359600	NA	NA	169720	17171000	61552000	1853100	NA	NA	4653800	6464300	169720	169720	NA	NA	169720	163300000
GELV01003342.1.p1;gcon_00002352;LLUN001948-PA [NA ...]	-0.0391057	0.819765	0.858871	0.996721	0.712742	0.769622	GELV01003342.1.p1;gcon_00002352;LLUN001948-PA [NA ...]	339440	339440	NA	169720	23608300	51687720	79798000	339440	NA	169720	339440	509160	11988720	61110000	NA	13617000	339440	225752500
GELV01003354.1.p1 [NA ...]	0.0509121	-0.738983	-0.789895	0.996721	0.213319	0.239973	GELV01003354.1.p1 [NA ...]	214060000	631960000	317470000	436650000	309570000	383040000	477070000	330290000	412320000	315770000	212450000	670390000	310450000	414870000	441800000	478780000	199160000	551040000
GELV01003440.1.p1 [NA ...]	-3.29764	-6.28485	-2.98721	0.972991	0.360686	0.743155	GELV01003440.1.p1 [NA ...]	44416000	1345400000	10500000000	2730200000	2513500000	3324700000	1881900000	9764200000	3168600000	169720	169720	9466400000	3922600000	169720	169720	169720	8716500000	2968900000
GELV01003442.1.p1 [NA ...]	-0.390832	0.749133	1.13996	0.98118	0.653972	0.538777	GELV01003442.1.p1 [NA ...]	339440	339440	NA	NA	19084000	35435000	183627000	339440	NA	NA	169720	339440	5843420	118395000	NA	NA	169720	813680000
GELV01003467.1.p1 [NA ...]	1.79072	4.07965	2.28894	0.82506	0.0002	0.002075	GELV01003467.1.p1 [NA ...]	NA	NA	169720	169720	169720	169720	NA	NA	18908000	169720	169720	169720	NA	NA	169720	17665000	25795000	90587000
GELV01003475.1.p1 [NA ...]	-1.85697	-1.23557	0.621405	0.796045	0.580026	0.798135	GELV01003475.1.p1 [NA ...]	1194300	11764000	4249800	6646800	6885900	9755000	10768000	169720	6141200	4095800	169720	8670900	169720	12971000	10755000	11500000	7038700	149070000
GELV01003559.1.p1;XP_018799292.1;XP_018799290.1;XP_018799286.1;XP_029406166.1;XP_011203827.1;XP_011203825.1;LLUN003597-PA;XP_018799293.1;XP_018799291.1;XP_018799288.1;XP_029406167.1;XP_011203829.1;XP_029406165.1;XP_018799289.1;XP_011203828.1;XP_011203826.1;gcon_00019360;MBW36698.1;XP_011203830.1 [NA ...]	0.0388404	0.108696	0.0698556	0.996721	0.668929	0.805261	GELV01003559.1.p1;XP_018799292.1;XP_018799290.1;XP_018799286.1;XP_029406166.1;XP_011203827.1;XP_011203825.1;LLUN003597-PA;XP_018799293.1;XP_018799291.1;XP_018799288.1;XP_029406167.1;XP_011203829.1;XP_029406165.1;XP_018799289.1;XP_011203828.1;XP_011203826.1;gcon_00019360;MBW36698.1;XP_011203830.1 [NA ...]	10403300000	18147200000	20407100000	20723600000	19861800000	25999200000	25959200000	15215700000	24270700000	21082300000	18000000000	19687500000	21181800000	31381900000	21538500000	20130800000	23599300000	31204700000
GELV01003573.1.p1;GELV01015647.1.p1;gcon_00009222 [NA ...]	-3.98126	-1.36774	2.61352	0.033778	0.375261	0.132066	GELV01003573.1.p1;GELV01015647.1.p1;gcon_00009222 [NA ...]	1575400	16076000	169720	20936000	10896000	21606000	17446000	169720	169720	169720	169720	169720	10876000	28103000	16444000	7721200	5129300	169720
GELV01003617.1.p1;gcon_00002961 [NA ...]	-1.44919	-0.546088	0.903103	0.519868	0.102969	0.945521	GELV01003617.1.p1;gcon_00002961 [NA ...]	339440	91500000	16631000	34752720	73781720	78933720	80593720	169720	30230000	50393100	339440	30897720	35691000	60086000	17859000	48497000	45764000	148706000
GELV01003628.1.p1;gcon_00007438;LLUN013278-PA;Steno.00980-RA [NA ...]	-0.186745	-0.178374	0.00837104	0.996721	0.982658	0.992089	GELV01003628.1.p1;gcon_00007438;LLUN013278-PA;Steno.00980-RA [NA ...]	509160	770010	169720	169720	6383900	9408940	18423400	339440	596210	169720	169720	509160	1656340	12060400	169720	4056200	3042700	77443000
GELV01003676.1.p1;Steno.16879-RA [NA ...]	0.596296	0.950238	0.353942	0.976738	0.937556	0.884308	GELV01003676.1.p1;Steno.16879-RA [NA ...]	169720	339440	339440	169720	4934100	14876720	48929000	1071450	1237220	169720	169720	339440	169720	56682700	2570600	3516400	169720	429980000
GELV01003708.1.p1;LLUN002577-PA [NA ...]	0.118488	0.80447	0.685982	0.972991	0.054726	0.164346	GELV01003708.1.p1;LLUN002577-PA [NA ...]	282656000	1134100000	639627000	1474080000	883785000	2568950000	2206160000	593158000	1299710000	1110720000	679265000	1085260000	1974440000	4106580000	1784790000	2175240000	2706600000	3534170000
GELV01003753.1.p1;Steno.09872-RA;gcon_00008490 [NA ...]	-0.238898	-0.589332	-0.350435	0.996721	0.46688	0.672715	GELV01003753.1.p1;Steno.09872-RA;gcon_00008490 [NA ...]	118601000	169768000	44521000	91997000	103801000	150094000	249124000	116173000	86505000	50001000	52418000	63285000	83697000	161195000	153385000	131487000	95777000	335343000
GELV01003761.1.p1 [NA ...]	-0.311282	-0.385493	-0.0742107	0.689197	0.233743	0.954579	GELV01003761.1.p1 [NA ...]	338914000	946030000	830780000	1664380000	851490000	799230000	1136760000	419560000	714480000	596350000	337025000	1254880000	733230000	1998910000	687890000	736060000	735560000	1426680000
GELV01003826.1.p1 [NA ...]	1.32818	-1.40149	-2.72967	0.917349	0.343606	0.160149	GELV01003826.1.p1 [NA ...]	169720	19978000	14117000	28342000	15895000	22486720	35578000	11021000	20523000	14182000	18248000	15029720	13473000	19177000	169720	15027000	18196000	59795000
GELV01003895.1.p1;LLUN009818-PA [NA ...]	2.47111	3.81335	1.34224	0.081592	0.005779	0.152653	GELV01003895.1.p1;LLUN009818-PA [NA ...]	169720	339440	NA	NA	NA	509160	27665000	339440	NA	NA	NA	509160	169720	56549800	NA	NA	NA	850600000
GELV01003953.1.p1;gcon_00004992;Steno.16360-RA [NA ...]	0.340402	-0.0746307	-0.415032	0.689197	0.840558	0.454131	GELV01003953.1.p1;gcon_00004992;Steno.16360-RA [NA ...]	2183003000	2776820000	3680304000	5755330000	2623100000	2746630000	2482930000	3863190000	5229242000	3811880000	4034250000	5425280000	4579280000	4920100000	3949030000	4179020000	5879690000	3278260000
GELV01003955.1.p1;LLUN009050-PA [NA ...]	0.354967	-0.972169	-1.32714	0.972991	0.371748	0.252069	GELV01003955.1.p1;LLUN009050-PA [NA ...]	2522290000	3251100000	4964300000	6780500000	2124600000	1844340000	1999130000	5681300000	4829800000	3658100000	3674550000	6658300000	5848400000	3412800000	4331560000	1919080000	1180110000	1412200000
GELV01004017.1.p1 [NA ...]	1.43824	0.098805	-1.33944	0.835111	0.715284	0.260914	GELV01004017.1.p1 [NA ...]	169720	6249500	1459600	169720	27106000	22530000	35169000	2578800	7335700	3530500	2181800	1885700	7632600	32039000	7889600	6446100	5097300	35080000
GELV01004031.1.p1;LLUN012380-PA [NA ...]	0.351558	0.679946	0.328389	0.618366	0.070849	0.681639	GELV01004031.1.p1;LLUN012380-PA [NA ...]	34044000	179355000	78990000	150039000	233863000	281361000	622410000	111048000	242302000	103465000	58474000	175310000	226889000	556830000	217744000	306573000	204164000	1816440000
GELV01004075.1.p1;gcon_00012015;Steno.06182-RA [NA ...]	-0.646942	0.468237	1.11518	0.972991	0.314114	0.6671	GELV01004075.1.p1;gcon_00012015;Steno.06182-RA [NA ...]	246550720	596748900	514716720	475959440	607278000	1013360000	1539050000	486646520	704219720	9164040	405005920	679549440	645066720	1953830000	850528300	800685000	552364720	3391500000
GELV01004144.1.p1;gcon_00001014;LLUN002436-PA [NA ...]	1.86569	3.41929	1.5536	0.82506	0.112362	0.595822	GELV01004144.1.p1;gcon_00001014;LLUN002436-PA [NA ...]	509160	339440	169720	339440	169720	509160	55479900	5323320	169720	7018220	169720	6765740	20709440	73506000	45383000	4806220	4187500	467351000
GELV01004168.1.p1;GELV01004983.1.p1 [NA ...]	-0.932607	-1.37904	-0.446429	0.996721	0.83232	0.962251	GELV01004168.1.p1;GELV01004983.1.p1 [NA ...]	169720	102820000	121350000	11051000	142160000	NA	169720	96531000	169720	193410000	114590000	NA	82360000	169720	194100000	169720	307840000	NA
GELV01004180.1.p1;LLUN005991-PA [NA ...]	0.188048	0.434974	0.246926	0.996721	0.644283	0.672538	GELV01004180.1.p1;LLUN005991-PA [NA ...]	509160	21557000	509160	38729920	40110400	75651000	119038000	58527770	19493320	11073440	509160	3951140	56968500	159145000	12653300	12504500	37123000	593260000
GELV01004218.1.p1;LLUN008735-PA;Steno.01739-RA;LLUN004067-PA;LLUN008734-PA [NA ...]	-0.178099	-0.259336	-0.081237	0.462454	0.106255	0.934163	GELV01004218.1.p1;LLUN008735-PA;Steno.01739-RA;LLUN004067-PA;LLUN008734-PA [NA ...]	16505500000	36533900000	30367800000	56500000000	46000000000	75400000000	39900000000	36700000000	37400000000	45300000000	30050700000	47200000000	55900000000	89000000000	43500000000	36900000000	43200000000	81700000000
GELV01004259.1.p1 [NA ...]	-1.43858	1.96592	3.4045	0.972991	0.491913	0.317276	GELV01004259.1.p1 [NA ...]	169720	NA	NA	5007900	60238000	169720	56858000	NA	NA	169720	169720	169720	101080000	NA	NA	66859000	169720	72820000
GELV01004295.1.p1;Steno.12903-RA;LLUN006147-PA;LLUN006145-PA;LLUN006146-PA [NA ...]	0.028278	-0.142632	-0.17091	0.996721	0.57519	0.597498	GELV01004295.1.p1;Steno.12903-RA;LLUN006147-PA;LLUN006145-PA;LLUN006146-PA [NA ...]	331278000	950290000	817670000	1341420000	1171340000	1216740000	1508730000	1125630000	1109160000	917290000	578105000	862310000	980810000	1500000000	957940000	1053010000	1155580000	2762370000
GELV01004299.1.p1;LLUN005237-PA;LLUN004450-PA;GELV01001120.1.p1;Steno.04059-RA [NA ...]	-0.27275	-1.13989	-0.867138	0.893893	0.02193	0.141901	GELV01004299.1.p1;LLUN005237-PA;LLUN004450-PA;GELV01001120.1.p1;Steno.04059-RA [NA ...]	454320000	1583399720	782199720	1182369720	962329720	1103690000	1188810000	750219720	1235741000	416810000	752687000	739240000	650080000	1211231000	544949720	506939720	718469720	732020000
GELV01004355.1.p1 [NA ...]	0.12143	-5.09999	-5.22142	0.996721	0.001084	0.002075	GELV01004355.1.p1 [NA ...]	15291000	237630000	82842000	92238000	76355000	97899000	174220000	49317000	118540000	87252000	49421000	86679000	38818000	169720	169720	83245000	51128000	169720
GELV01004368.1.p1 [NA ...]	1.33422	0.525995	-0.808222	0.289992	0.502527	0.394112	GELV01004368.1.p1 [NA ...]	93343000	121753000	415460000	308666000	165889000	154805000	520940000	423308000	472300000	698430000	352264000	386530000	274933000	363653000	557040000	496680000	390055000	747030000
GELV01004405.1.p1 [NA ...]	0.48405	0.258442	-0.225608	0.825696	0.40099	0.99994	GELV01004405.1.p1 [NA ...]	707380000	801730000	1098280000	2127440000	1033270000	1804850000	3107030000	1331060000	1301720000	1774070000	1219190000	1886370000	1795650000	4547670000	439640000	1557340000	1871840000	6668200000
GELV01004491.1.p1;LLUN007006-PA [NA ...]	-1.60359	1.15899	2.76258	0.835111	0.563836	0.209219	GELV01004491.1.p1;LLUN007006-PA [NA ...]	339440	17255720	NA	4768500	5707300	11796720	37085000	339440	NA	169720	169720	339440	29560720	62330000	NA	11057000	7819700	136523000
GELV01004493.1.p1;LLUN010206-PA [NA ...]	-0.171272	-0.370511	-0.19924	0.996721	0.763409	0.867385	GELV01004493.1.p1;LLUN010206-PA [NA ...]	169720	169720	NA	1873000	NA	31417820	38747000	169720	NA	169720	NA	509160	169720	8668900	NA	169720	NA	322455200
GELV01004494.1.p1 [NA ...]	0.409001	0.993688	0.584688	0.996721	0.691144	0.790185	GELV01004494.1.p1 [NA ...]	339440	13050000	2557200	169720	58695720	197799200	209642000	17831000	10338000	5080100	2447510	339440	15851720	226290000	20474000	23593000	20380720	115304000
GELV01004523.1.p1;gcon_00001463 [NA ...]	0.062138	-2.08317	-2.14531	0.996721	0.232754	0.28083	GELV01004523.1.p1;gcon_00001463 [NA ...]	509160	6954440	12081440	29184620	73653000	142083000	222232000	8564040	96163000	39645820	509160	509160	40890000	27609500	6442340	3882740	8605440	267284000
GELV01004694.1.p1;LLUN001358-PA;gcon_00014584 [NA ...]	-0.558575	-1.20974	-0.651169	0.741215	0.027812	0.281142	GELV01004694.1.p1;LLUN001358-PA;gcon_00014584 [NA ...]	39180000	210573000	66036000	69945440	131835720	160658000	167185000	61006000	83614000	54916600	27696820	57973900	78039000	141590000	83212000	63853720	69015200	196168000
GELV01004698.1.p2;GELV01015741.1.p1;gcon_00019364;birch_GLEAN_10015278;gcon_00007302;Steno.17650-RA [NA ...]	-0.149996	-3.00448	-2.85448	0.972991	0.978369	0.798135	GELV01004698.1.p2;GELV01015741.1.p1;gcon_00019364;birch_GLEAN_10015278;gcon_00007302;Steno.17650-RA [NA ...]	372491400	1107993000	642820000	1073589000	819488000	1031669720	2090970000	424419720	1069600000	635189720	348009720	397919720	1324069720	29308720	1047100000	1263869720	959619720	4678720
GELV01004811.1.p1;LLUN001300-PA [NA ...]	0.755395	1.44251	0.687112	0.977905	0.66884	0.932714	GELV01004811.1.p1;LLUN001300-PA [NA ...]	339440	339440	NA	169720	6160800	12755440	101429000	339440	NA	169720	169720	509160	339440	87847000	NA	7220600	169720	618350000
GELV01004821.1.p1;LLUN002537-PA [NA ...]	0.361878	1.47605	1.11417	0.994748	0.277056	0.47459	GELV01004821.1.p1;LLUN002537-PA [NA ...]	2287940	225951720	6623640	51258720	272577000	500336000	696680000	18443020	157629720	91872720	16944440	80183720	282664720	690252000	98108420	298501000	230759720	1484780000
GELV01004836.1.p1;Steno.06533-RA;gcon_00015409;gcon_00012062;gcon_00012063;gcon_00005989 [NA ...]	0.794446	0.43471	-0.359736	0.772192	0.573021	0.750561	GELV01004836.1.p1;Steno.06533-RA;gcon_00015409;gcon_00012062;gcon_00012063;gcon_00005989 [NA ...]	509160	11620520	7858040	79910720	81912600	30106600	95811000	33764440	70930000	8497920	7146240	55673020	56765200	44820000	65112900	47851400	59127900	140028000
GELV01004853.1.p1 [NA ...]	-0.690015	-2.67737	-1.98735	0.837711	0.001994	0.030905	GELV01004853.1.p1 [NA ...]	24486000	71467000	27153000	68647000	60331000	48597000	47746000	45122000	31924000	19376000	18728000	39023000	23823000	46334000	28768000	25525000	10353000	32859000
GELV01004857.1.p1 [NA ...]	-0.208196	-0.620908	-0.412712	0.972991	0.261128	0.537391	GELV01004857.1.p1 [NA ...]	1220200000	1829100000	2460000000	2893100000	1944700000	1069800000	1168100000	2190000000	2190200000	1308800000	1799900000	1380000000	1493200000	1895100000	2410400000	1428300000	1539300000	1821300000
GELV01004862.1.p1;GELV01017206.1.p1;GELV01006758.1.p1;Steno.19572-RA;Steno.19571-RA;LLUN002938-PA [NA ...]	0.285107	0.118285	-0.166822	0.89425	0.840558	0.746016	GELV01004862.1.p1;GELV01017206.1.p1;GELV01006758.1.p1;Steno.19572-RA;Steno.19571-RA;LLUN002938-PA [NA ...]	102059440	183799440	180279000	268694600	304196400	250006000	675486000	217186000	191429720	214459720	117679440	306209440	341660920	713839000	220199720	250049000	207201920	1292730000
GELV01004870.1.p1;GELV01013390.1.p1;LLUN001056-PA [NA ...]	1.59372	-0.233368	-1.82709	0.854223	0.695048	0.295624	GELV01004870.1.p1;GELV01013390.1.p1;LLUN001056-PA [NA ...]	509160	1386740	169720	339440	2207500	23529100	31500720	509160	38327000	8982120	169720	4624340	2534740	34616800	169720	1810820	169720	744120000
GELV01004871.1.p1;gcon_00018909;gcon_00017759;LLUN002894-PA;Steno.14662-RA [NA ...]	-0.345344	-3.20281	-2.85747	0.972991	0.036832	0.132066	GELV01004871.1.p1;gcon_00018909;gcon_00017759;LLUN002894-PA;Steno.14662-RA [NA ...]	117957100	404524000	243444800	267713720	293383500	239440000	360870720	205488000	231908720	227016500	40782520	244239720	200661720	9575040	193115400	187022000	9113440	264979720
GELV01004884.1.p1;Steno.14474-RA;gcon_00008837;LLUN002881-PA [NA ...]	-0.0172306	-0.527979	-0.510748	0.976738	0.157096	0.132066	GELV01004884.1.p1;Steno.14474-RA;gcon_00008837;LLUN002881-PA [NA ...]	901570000	3495450000	1123135500	4333900000	2572720000	2545520000	2803910000	1893940000	3775100000	948059720	1868170000	3115840000	2167160000	3460710000	2044340000	2053380000	1710260000	3040570000
GELV01004893.1.p1 [NA ...]	0.377947	0.82677	0.448823	0.899177	0.048492	0.239973	GELV01004893.1.p1 [NA ...]	38786720	112160000	85469000	73595000	361390000	248329720	257650400	109050000	142200000	155790000	193750000	159929720	252729720	584340000	323940000	561560000	530530000	354613000
GELV01004898.1.p1;LLUN010769-PA;Steno.17934-RA;gcon_00001071 [NA ...]	0.891534	0.122106	-0.769428	0.883942	0.948925	0.498994	GELV01004898.1.p1;LLUN010769-PA;Steno.17934-RA;gcon_00001071 [NA ...]	16578720	246380000	150574000	1609120	111792000	102441000	61967720	58225720	273730000	88871000	128271000	192045000	161795000	111109720	234086000	185910000	107227000	94856720
GELV01004935.1.p1 [NA ...]	-0.380808	-0.672145	-0.291336	0.870967	0.158234	0.612542	GELV01004935.1.p1 [NA ...]	46841900	106734000	105141000	158371000	163709000	204845000	169515000	47876000	145176000	68142000	61338000	112416000	111932000	166187000	89105000	156852000	152187000	339480000
GELV01004946.1.p1;Steno.07863-RA;Steno.07862-RA;Steno.07866-RA;LLUN008574-PA [NA ...]	0.429956	0.171169	-0.258787	0.82506	0.741679	0.680838	GELV01004946.1.p1;Steno.07863-RA;Steno.07862-RA;Steno.07866-RA;LLUN008574-PA [NA ...]	31271400	154340000	102289000	162944000	161390000	441944000	565081000	73726000	336114000	213618000	78168000	120253000	218270000	409956000	143202000	201484000	303278000	866530000
GELV01005024.1.p1;LLUN003113-PA [NA ...]	-0.363888	-1.13621	-0.772322	0.835111	0.041566	0.260914	GELV01005024.1.p1;LLUN003113-PA [NA ...]	198232000	973730000	303339000	801340000	826190000	533442000	594824000	385739000	323209000	334330000	288549000	649850000	375375000	767500000	450930000	377741000	248531000	448213000
GELV01005053.1.p1 [NA ...]	-0.583435	1.45301	2.03644	0.972991	0.343409	0.237142	GELV01005053.1.p1 [NA ...]	169720	169720	972470	2347600	7179700	14900000	23144000	169720	5517500	3258600	169720	169720	16538000	34228000	7611800	10506000	7472300	37241000
GELV01005070.1.p1;gcon_00004824 [NA ...]	0.081783	0.444851	0.363068	0.996721	0.37156	0.548787	GELV01005070.1.p1;gcon_00004824 [NA ...]	1100170000	1324600000	2025610000	2093060000	2701250000	3395140000	2958970000	1241200000	1342550000	2580680000	1981270000	2577620000	3021740000	3547490000	3640820000	3490210000	5822800000	5316200000
GELV01005097.1.p1 [NA ...]	0.922437	2.58381	1.66138	0.95745	0.19433	0.548787	GELV01005097.1.p1 [NA ...]	339440	17397720	169720	169720	11736000	26107440	107834000	8147920	19860000	169720	169720	509160	40486700	58919000	10903000	17135000	11042000	327209000
GELV01005119.1.p1;Steno.04062-RA;Steno.04064-RA;Steno.04063-RA;gcon_00017636;gcon_00019343;LLUN006632-PA [NA ...]	-0.125247	0.0404817	0.165728	0.996721	0.951224	0.955621	GELV01005119.1.p1;Steno.04062-RA;Steno.04064-RA;Steno.04063-RA;gcon_00017636;gcon_00019343;LLUN006632-PA [NA ...]	2505440	87171000	18143820	35674720	51395000	65301000	70068000	22106920	85578000	39579000	10779320	7214040	55111500	97391000	36967720	81451000	105328000	143637000
GELV01005219.1.p1;Steno.04493-RA [NA ...]	1.0753	-0.71911	-1.79441	0.977905	0.229294	0.168467	GELV01005219.1.p1;Steno.04493-RA [NA ...]	11467000	46148000	169720	58656000	27891000	21923000	37174000	23655000	26952000	15456000	13797000	46939000	16865000	36538000	16863000	25077000	18693000	34306000
GELV01005233.1.p1;gcon_00006980;LLUN005021-PA;LLUN006495-PA;LLUN012634-PA;Steno.11610-RA;Steno.11609-RA [NA ...]	0.223784	-2.48255	-2.70633	0.996721	0.273941	0.282851	GELV01005233.1.p1;gcon_00006980;LLUN005021-PA;LLUN006495-PA;LLUN012634-PA;Steno.11610-RA;Steno.11609-RA [NA ...]	25211320	40054700	73149000	38567000	46376000	30848220	57071900	75163720	21709000	29424000	37763720	113559440	19826440	58045720	71311000	3623300	339440	251680000
GELV01005236.1.p1;LLUN000347-PA;gcon_00014395 [NA ...]	-0.294233	-1.19201	-0.897776	0.972991	0.066331	0.237142	GELV01005236.1.p1;LLUN000347-PA;gcon_00014395 [NA ...]	554190000	2222110000	662876000	1014072000	1125795000	1058397000	1288990000	1238010000	698006000	561591000	574870000	968946000	207160000	885705000	1272750000	914057000	677800000	1055650000
GELV01005240.1.p1 [NA ...]	0.51408	-1.68726	-2.20134	0.98118	0.511533	0.401757	GELV01005240.1.p1 [NA ...]	5770500	16625000	11183000	28712000	9959600	8849800	15511000	25018000	16358000	13983000	12521000	20329000	11648000	9942600	19922000	17831000	25747000	169720
GELV01005310.1.p1 [NA ...]	0.215513	1.65885	1.44334	0.976738	0.021477	0.080063	GELV01005310.1.p1 [NA ...]	169720	169720	NA	169720	169720	10003000	19562000	169720	NA	169720	169720	169720	169720	26654000	NA	5819200	5085200	41960000
GELV01005320.1.p1 [NA ...]	-1.30795	-1.05214	0.255808	0.618366	0.128987	0.876198	GELV01005320.1.p1 [NA ...]	3371600	16594000	4421800	13317000	26886000	43601000	48171000	169720	16019000	4884600	3112200	14070000	13801000	35900000	10703000	13866000	16309000	119710000
GELV01005363.1.p1 [NA ...]	0.560438	0.222749	-0.337688	0.893371	0.768785	0.791268	GELV01005363.1.p1 [NA ...]	101043000	1393380000	262791000	507770000	608230000	1364940000	810160000	1192681000	781050000	463430000	1551415000	582120000	694160000	1462240000	1578170000	734270000	637840000	1392550000
GELV01005417.1.p2;gcon_00019109;gcon_00001677 [NA ...]	-1.99662	-3.73836	-1.74174	0.042927	0.003715	0.538777	GELV01005417.1.p2;gcon_00019109;gcon_00001677 [NA ...]	12291000	169720	NA	17046000	10121000	169720	169720	12346000	NA	169720	169720	169720	169720	169720	NA	169720	169720	8283400
GELV01005443.1.p1;Steno.15628-RA [NA ...]	-0.248977	1.43995	1.68892	0.996721	0.363609	0.334741	GELV01005443.1.p1;Steno.15628-RA [NA ...]	14654440	99494720	15162720	26244820	552454000	678727000	957058000	15684440	126369000	61580820	27070720	30541440	339829720	1430642600	146039720	461233400	91552440	2541018000
GELV01005467.1.p1 [NA ...]	0.778206	-0.560387	-1.33859	0.962874	0.515081	0.279811	GELV01005467.1.p1 [NA ...]	3254600	11038000	8857900	169720	16465000	13315000	12211000	7962300	12233000	8882300	8329300	11205000	16385000	32129000	7784000	7537200	10344000	24488000
GELV01005487.1.p1 [NA ...]	-0.348116	-0.306971	0.0411448	0.88257	0.416854	0.962251	GELV01005487.1.p1 [NA ...]	33153820	290767000	75223720	171575720	285912000	274721000	336177000	80650720	95007720	100446200	79803440	110383720	200450720	284505720	210328720	198864720	146462720	542210000
GELV01005514.1.p1;LLUN011345-PA [NA ...]	2.22217	0.812292	-1.40987	0.796045	0.583114	0.791268	GELV01005514.1.p1;LLUN011345-PA [NA ...]	33684440	509160	39522000	83685720	169720	29625720	126282000	41693440	50783000	23421720	11870000	108309720	37596440	140598900	55053000	63399200	169720	786580000
GELV01005766.1.p1;gcon_00003634;LLUN011124-PA [NA ...]	0.258581	0.795633	0.537052	0.972991	0.395565	0.70654	GELV01005766.1.p1;gcon_00003634;LLUN011124-PA [NA ...]	18730720	124740000	29351320	126334700	184200000	346769440	678970000	25626000	214669720	133166720	51879800	61124920	167442000	267648000	153648500	196364720	239502000	2801302000
GELV01005800.1.p1 [NA ...]	0.788558	0.803265	0.0147075	0.88257	0.590636	0.934163	GELV01005800.1.p1 [NA ...]	169720	169720	169720	NA	NA	169720	13192000	169720	2682700	NA	NA	169720	169720	17488000	169720	NA	NA	19456000
GELV01005808.1.p1;birch_GLEAN_10015579 [NA ...]	-0.0788305	-0.467909	-0.389079	0.996721	0.383106	0.554125	GELV01005808.1.p1;birch_GLEAN_10015579 [NA ...]	927050000	1508250000	1203410000	3551190000	2922250000	3697610000	3004680000	2106420000	1335890000	1338480000	1169460000	2953110000	2747010000	6001670000	1682190000	1019600000	1940050000	1946230000
GELV01005936.1.p1;gcon_00005857 [NA ...]	-0.382871	1.1274	1.51027	0.996721	0.669213	0.593097	GELV01005936.1.p1;gcon_00005857 [NA ...]	339440	3409320	339440	NA	NA	169720	38554100	339440	339440	NA	NA	169720	8188720	75193000	5027400	NA	NA	17959000
GELV01005974.1.p1;LLUN012299-PA [NA ...]	0.0737282	-0.205717	-0.279445	0.996721	0.670119	0.622002	GELV01005974.1.p1;LLUN012299-PA [NA ...]	332603900	718267000	489102000	720799000	633501000	485900000	699988000	698832000	708234000	565137000	342075400	538034720	691700000	1040870000	917765000	635944000	535523000	808970000
GELV01006006.1.p1 [NA ...]	-0.578848	0.0733537	0.652202	0.996721	0.885153	0.943736	GELV01006006.1.p1 [NA ...]	14365000	97592000	66249000	121420000	90625000	140460000	295810000	31909000	153910000	3942300	44595000	57503000	108220000	231150000	102930000	162080000	97068000	416820000
GELV01006046.1.p1;Steno.18061-RA;gcon_00012914;birch_GLEAN_10015803;GELV01011953.1.p1 [NA ...]	1.94018	-0.308178	-2.24836	0.662478	0.837371	0.479284	GELV01006046.1.p1;Steno.18061-RA;gcon_00012914;birch_GLEAN_10015803;GELV01011953.1.p1 [NA ...]	509160	169720	37975000	61939000	81675000	75870420	161230000	32847000	69206000	37254000	31151000	63952440	509160	113350000	169720	95184000	86942000	676700000
GELV01006091.1.p1 [NA ...]	-1.01054	2.49863	3.50916	0.893371	0.161472	0.080063	GELV01006091.1.p1 [NA ...]	509160	339440	169720	339440	22658000	96969440	108550000	339440	169720	339440	169720	509160	34108440	200180000	10773000	37821000	17743000	294445000
GELV01006135.1.p1;LLUN013240-PA;gcon_00005887 [NA ...]	0.187645	-0.111231	-0.298875	0.972991	0.668929	0.438292	GELV01006135.1.p1;LLUN013240-PA;gcon_00005887 [NA ...]	46848900	172718400	84005200	226021000	180092000	130026000	181440000	127552630	159250000	112303300	102043000	204057800	212942000	350922000	147740000	178626000	163901000	410710000
GELV01006172.1.p1 [NA ...]	0.70585	0.876673	0.170823	0.976738	0.563836	0.871006	GELV01006172.1.p1 [NA ...]	169720	169720	325140	169720	10128000	13868000	15514000	3521900	3187400	2111900	169720	169720	3561800	41742000	5114300	9891700	169720	19484000
GELV01006182.1.p1;Steno.05513-RA [NA ...]	-0.690544	0.693406	1.38395	0.721466	0.485468	0.131641	GELV01006182.1.p1;Steno.05513-RA [NA ...]	1178600	5039320	169720	339440	36751000	65507440	146079200	339440	6420300	339440	169720	509160	17162440	71445100	169720	25443600	22696000	317105000
GELV01006218.1.p1 [NA ...]	0.306466	-1.12912	-1.43559	0.976738	0.371737	0.278801	GELV01006218.1.p1 [NA ...]	184275720	255744720	324661000	336430720	203039720	176783720	445540000	320127000	218744720	228087000	259042600	310189000	249625000	279856720	295667800	220187000	183373000	118499440
GELV01006227.1.p1 [NA ...]	0.411924	-0.414494	-0.826418	0.996721	0.860072	0.809179	GELV01006227.1.p1 [NA ...]	10073000	169720	21624000	27101000	7128000	15993000	16142000	169720	25700000	26841000	16355000	27477000	2627500	33978000	15257000	19736000	15865000	43556000
GELV01006240.1.p1;birch_GLEAN_10004233 [NA ...]	0.201527	0.29717	0.0956428	0.899177	0.393962	0.888673	GELV01006240.1.p1;birch_GLEAN_10004233 [NA ...]	5051880000	10100000000	8959700000	13500000000	14158100000	17000000000	12530100000	10287200000	20524700000	13912800000	10700000000	15189300000	15420100000	30494400000	13040800000	19025300000	12133100000	19137500000
GELV01006338.1.p1;Steno.13218-RA [NA ...]	0.708174	-2.4511	-3.15927	0.854223	0.000337	0.00015	GELV01006338.1.p1;Steno.13218-RA [NA ...]	2372720	7920020	3746820	10309400	11083720	36549720	136538000	3290120	12844200	7788320	3158220	10080120	339440	6479420	7207320	10844720	11675720	19928720
GELV01006375.1.p1 [NA ...]	-0.0787431	-0.100312	-0.0215694	0.996721	0.882818	0.932714	GELV01006375.1.p1 [NA ...]	51701000	80978000	58665000	118050000	119520000	210530000	130670000	75847000	94496000	73426000	62239000	139510000	130360000	184770000	171100000	180090000	164510000	330890000
GELV01006391.1.p1 [NA ...]	0.847803	2.35457	1.50676	0.972991	0.314805	0.642911	GELV01006391.1.p1 [NA ...]	339440	169720	169720	169720	6393900	20700720	65890400	169720	2974000	1735800	169720	339440	339440	18943000	5340900	10668000	12449000	557933000
GELV01006448.1.p1;gcon_00010538;Steno.15062-RA;LLUN008702-PA [NA ...]	-0.429749	0.77574	1.20549	0.972991	0.428045	0.263218	GELV01006448.1.p1;gcon_00010538;Steno.15062-RA;LLUN008702-PA [NA ...]	509160	32815400	3348140	5171040	105525000	119797000	151513000	509160	37744100	10960020	509160	4127140	61527900	120708000	31064720	66294000	35055600	230186000
GELV01006493.1.p1;LLUN007404-PA;gcon_00017201 [NA ...]	-0.472346	0.34211	0.814457	0.893893	0.95424	0.503076	GELV01006493.1.p1;LLUN007404-PA;gcon_00017201 [NA ...]	38776520	71381720	9508740	15787440	96699000	246960000	134450000	89525920	49145620	3182140	24145120	51493440	44708720	514834000	81755000	110691200	72713100	358073000
GELV01006499.1.p1 [NA ...]	-0.0263385	0.921085	0.947424	0.996721	0.209953	0.261428	GELV01006499.1.p1 [NA ...]	169720	169720	NA	169720	3579900	169720	6695700	169720	NA	169720	169720	169720	169720	5868700	NA	1539400	3346500	34762000
GELV01006500.1.p1 [NA ...]	1.99444	2.04774	0.0533004	0.796045	0.270835	0.93544	GELV01006500.1.p1 [NA ...]	169720	6069100	169720	169720	11769000	20813720	95624000	169720	10700000	5851200	3542900	339440	23831000	30516000	5715700	169720	13245000	166899000
GELV01006539.1.p1;gcon_00019473;Steno.11373-RA [NA ...]	-0.140758	2.94413	3.08489	0.996721	0.006871	0.013049	GELV01006539.1.p1;gcon_00019473;Steno.11373-RA [NA ...]	169720	169720	169720	NA	NA	169720	6056300	169720	169720	NA	NA	169720	11848000	14892000	7901800	NA	NA	9689400
GELV01006553.1.p1;GELV01002287.1.p1;gcon_00003279;LLUN011803-PA;LLUN011802-PA [NA ...]	-0.0250053	0.256105	0.28111	0.98118	0.373095	0.654227	GELV01006553.1.p1;GELV01002287.1.p1;gcon_00003279;LLUN011803-PA;LLUN011802-PA [NA ...]	57215000	205231000	161029000	219380000	299740000	284538000	316310000	147929000	257908000	187101000	97074000	127079000	246610000	662160000	256650000	325294000	314536000	946830000
GELV01006577.1.p1 [NA ...]	0.0219749	0.608047	0.586072	0.996721	0.376229	0.36128	GELV01006577.1.p1 [NA ...]	119809900	570308000	166787000	471007000	999919720	1294789720	2290079720	228825000	707451000	516327000	112377000	342664000	1546350000	1437289720	590750000	388737720	645160000	4928140000
GELV01006600.1.p1 [NA ...]	-0.161716	-1.12279	-0.961078	0.996721	0.102969	0.197953	GELV01006600.1.p1 [NA ...]	55905000	141517000	135859000	138056000	97726000	90035000	102025000	95748000	154855000	75865000	66507000	80648800	106093000	131836000	68324000	121612000	53488000	183146000
GELV01006638.1.p1 [NA ...]	0.228258	3.36288	3.13462	0.996721	0.371748	0.47459	GELV01006638.1.p1 [NA ...]	169720	6790400	169720	169720	62404000	134760000	195360000	169720	78537000	169720	2942300	169720	78826000	213350000	169720	115430000	75172000	487570000
GELV01006670.1.p1;LLUN005176-PA;gcon_00010155 [NA ...]	-0.295284	-0.832388	-0.537104	0.972991	0.218147	0.474273	GELV01006670.1.p1;LLUN005176-PA;gcon_00010155 [NA ...]	195759000	666240000	300016000	841880000	439339000	627550000	853620000	582880000	241800000	119491000	345921000	430370000	212174000	640570000	644440000	389292000	453947000	471656000
GELV01006679.1.p2;LLUN006684-PA;GELV01008782.1.p1 [NA ...]	1.4382	3.78281	2.34461	0.837711	0.020656	0.110928	GELV01006679.1.p2;LLUN006684-PA;GELV01008782.1.p1 [NA ...]	169720	NA	NA	339440	339440	NA	16364000	NA	NA	339440	339440	NA	169720	NA	NA	183555000	42478000	NA
GELV01006685.1.p1;LLUN004542-PA;gcon_00007394;XP_016656552.1;XP_008178869.1;XP_025411190.1;XP_027842061.1;XP_026807827.1;MBY30620.1;AMQ77286.1;MBW19185.1;XP_026756039.1;XP_026741530.1;XP_023946412.1;XP_022822586.1;XP_022115802.1;XP_021195352.1;XP_013190082.1;XP_004923957.1;NP_001306953.1;ACT52824.1;XP_022180141.1;XP_015366602.1;MBW35021.1;MBW22913.1;ETN58825.1;XP_026501024.1;OWR54106.1;XP_0281736…	-0.0847546	-0.473406	-0.388652	0.996721	0.326177	0.491037	GELV01006685.1.p1;LLUN004542-PA;gcon_00007394;XP_016656552.1;XP_008178869.1;XP_025411190.1;XP_027842061.1;XP_026807827.1;MBY30620.1;AMQ77286.1;MBW19185.1;XP_026756039.1;XP_026741530.1;XP_023946412.1;XP_022822586.1;XP_022115802.1;XP_021195352.1;XP_013190082.1;XP_004923957.1;NP_001306953.1;ACT52824.1;XP_022180141.1;XP_015366602.1;MBW35021.1;MBW22913.1;ETN58825.1;XP_026501024.1;OWR54106.1;XP_0281736…	275186000	1175850000	405154000	1059400000	1002230000	901910000	985280000	707603000	657510000	725220000	415818000	907940000	1197040000	1099470000	918290000	621338000	470783000	1020000000
GELV01006701.1.p1;GELV01005087.1.p1 [NA ...]	0.606409	3.49716	2.89076	0.996721	0.00317	0.01503	GELV01006701.1.p1;GELV01005087.1.p1 [NA ...]	169720	169720	169720	169720	5004400	16513000	6071200	169720	9536300	5314100	169720	169720	17281000	33529000	6497000	12367000	27588000	55372000
GELV01006783.1.p1;LLUN006239-PA [NA ...]	0.177353	0.553864	0.376511	0.999416	0.887801	0.932714	GELV01006783.1.p1;LLUN006239-PA [NA ...]	339440	339440	169720	339440	38176720	51378720	62679400	339440	7427400	339440	1893120	339440	6511020	142159000	169720	12272200	6720620	516829720
GELV01006798.1.p1;gcon_00008760;gcon_00002824;LLUN004380-PA [NA ...]	1.66731	2.02212	0.354814	0.212234	0.010018	0.401225	GELV01006798.1.p1;gcon_00008760;gcon_00002824;LLUN004380-PA [NA ...]	48319720	339440	55790000	150969720	270579720	297599720	483744000	134519720	188970000	210702100	110786400	270369720	514919720	566919000	403710000	418512900	342276700	739611000
GELV01006922.1.p1;LLUN003439-PA;LLUN013175-PA;Steno.16248-RA [NA ...]	2.0764	0.506423	-1.56997	0.835111	0.96446	0.517556	GELV01006922.1.p1;LLUN003439-PA;LLUN013175-PA;Steno.16248-RA [NA ...]	339440	169720	NA	169720	NA	14733440	80480000	1389100	NA	169720	NA	509160	339440	169720	NA	3246000	NA	205825000
GELV01006940.1.p1;gcon_00016573 [NA ...]	0.269105	-0.525875	-0.79498	0.962874	0.343606	0.189162	GELV01006940.1.p1;gcon_00016573 [NA ...]	97702720	245534720	212970720	308265720	211186720	166929720	268788000	166924720	275029720	163752720	220706000	319994000	220885720	322167720	245303000	200499720	293302000	260570000
GELV01006999.1.p1;LLUN006430-PA;gcon_00009923;Steno.10125-RA [NA ...]	-0.404948	0.677278	1.08223	0.996721	0.856578	0.829985	GELV01006999.1.p1;LLUN006430-PA;gcon_00009923;Steno.10125-RA [NA ...]	339440	169720	169720	NA	48634000	65448440	125737200	169720	5842500	NA	169720	509160	6112820	93571000	169720	NA	11502000	157599720
GELV01007011.1.p1;gcon_00000591;LLUN010485-PA;birch_GLEAN_10015884;gcon_00005224;birch_GLEAN_10011892 [NA ...]	0.30778	0.647103	0.339323	0.972991	0.411885	0.746016	GELV01007011.1.p1;gcon_00000591;LLUN010485-PA;birch_GLEAN_10015884;gcon_00005224;birch_GLEAN_10011892 [NA ...]	45977200	281788000	90731000	282606000	695730000	789900000	801710000	389315000	303291000	441900000	98108000	168198000	492700000	1494080000	233849000	462605000	489899000	2076940000
GELV01007032.1.p1 [NA ...]	-0.507423	-0.519375	-0.0119521	0.932398	0.355522	0.809179	GELV01007032.1.p1 [NA ...]	104474720	314758900	228002720	366345000	275332000	190478000	117426000	153420000	220815020	119472200	150502200	296633000	290504300	487760000	230205320	241589440	268143500	333991720
GELV01007141.1.p1;GELV01001612.1.p1;LLUN009261-PA;gcon_00009333;Steno.12714-RA [NA ...]	0.23704	0.668275	0.431235	0.996721	0.747947	0.882602	GELV01007141.1.p1;GELV01001612.1.p1;LLUN009261-PA;gcon_00009333;Steno.12714-RA [NA ...]	339440	339440	NA	NA	NA	32588000	76370000	339440	NA	NA	NA	339440	339440	55325000	NA	NA	NA	144503000
GELV01007230.1.p1;LLUN009460-PA;gcon_00001757;gcon_00009422 [NA ...]	0.789074	0.638526	-0.150548	0.765409	0.619859	0.700236	GELV01007230.1.p1;LLUN009460-PA;gcon_00001757;gcon_00009422 [NA ...]	57638500	187005000	10748440	150536300	235983000	388033000	504624000	149051000	207117000	145021000	118395000	204310000	196869000	554682000	380051000	219677000	244420000	644040000
GELV01007318.1.p1 [NA ...]	-0.327631	-3.48644	-3.15881	0.996721	0.16007	0.287762	GELV01007318.1.p1 [NA ...]	509160	93601720	169720	97478000	19715900	158031000	149813000	339440	56438000	339440	339440	58440440	69780440	80316000	169720	339440	339440	509160
GELV01007332.1.p1 [NA ...]	-0.173471	0.695412	0.868883	0.996721	0.386836	0.340109	GELV01007332.1.p1 [NA ...]	169720	169720	169720	NA	169720	1865500	2271000	169720	169720	NA	169720	169720	169720	4875300	1382400	NA	2404600	2098600
GELV01007344.1.p1;LLUN001867-PA [NA ...]	-0.138038	-0.173433	-0.0353955	0.976738	0.929328	0.884308	GELV01007344.1.p1;LLUN001867-PA [NA ...]	77161440	28224440	339440	189520000	117619720	154499000	203945720	16521520	33866720	85338000	89766720	509160	138739440	178368000	3559620	165520000	104114400	334304720
GELV01007396.1.p1 [NA ...]	0.394229	0.831307	0.437078	0.893371	0.083279	0.378207	GELV01007396.1.p1 [NA ...]	2287620	30201000	21793000	34438000	64214000	159895000	311150000	11553500	45477000	41493000	15886000	48387000	70710000	250554000	46396000	80985000	91690000	680710000
GELV01007482.1.p1 [NA ...]	2.14977	3.52437	1.37461	0.978628	0.130419	0.294855	GELV01007482.1.p1 [NA ...]	169720	NA	169720	NA	NA	169720	169720	NA	169720	NA	NA	44946000	20660000	NA	15180000	NA	NA	169720
GELV01007532.1.p1;Steno.11139-RA;LLUN010291-PA;Steno.13233-RA [NA ...]	1.26375	-0.889739	-2.15349	0.863195	0.631657	0.268027	GELV01007532.1.p1;Steno.11139-RA;LLUN010291-PA;Steno.13233-RA [NA ...]	467030	1581700	1443100	2725900	2313600	8974300	122100000	3496600	837650	498460	483910	7624500	7275300	4155400	592390	17136000	7320600	9042300
GELV01007543.1.p1;gcon_00014271;Steno.06849-RA [NA ...]	-0.14068	0.0745062	0.215186	0.996721	0.734955	0.90333	GELV01007543.1.p1;gcon_00014271;Steno.06849-RA [NA ...]	23118120	78120000	25428720	45641000	79771000	145504720	185730600	43928000	36309720	19478000	31743900	89366720	48106440	223985000	80220720	119744000	97406720	375049000
GELV01007635.1.p1 [NA ...]	-0.259021	-0.363992	-0.104971	0.996721	0.908107	0.98148	GELV01007635.1.p1 [NA ...]	1257300	169720	5798400	8714000	169720	20668000	169720	1558600	7855200	5769800	5294100	169720	5926300	24736000	4703000	169720	23281000	30053000
GELV01007670.1.p1;GELV01016287.1.p1 [NA ...]	-0.496937	-1.80212	-1.30518	0.835111	0.12508	0.577636	GELV01007670.1.p1;GELV01016287.1.p1 [NA ...]	29070500	94612000	65581000	126990000	120156000	129648000	108044000	61461000	52530720	44284720	38293720	91096000	79751720	147709000	76422720	83235720	103479720	13874720
GELV01007682.1.p1;Steno.14212-RA [NA ...]	-0.786561	-1.69808	-0.911516	0.996721	0.047046	0.103181	GELV01007682.1.p1;Steno.14212-RA [NA ...]	2209900	22318000	10811720	16373000	19108720	27688720	3843300	5122200	25807720	6399600	10155700	9953220	6667500	14354000	49865000	29209000	8548120	24293720
GELV01007699.1.p1;LLUN008945-PA;birch_GLEAN_10015916 [NA ...]	-0.48565	-0.933643	-0.447992	0.893893	0.221955	0.672538	GELV01007699.1.p1;LLUN008945-PA;birch_GLEAN_10015916 [NA ...]	17212120	99814720	18643400	53417000	87539000	126205000	204193000	30266720	56581000	34343000	7318320	17409440	67532720	133949000	21179720	61951000	18313720	386548000
GELV01007754.1.p1 [NA ...]	0.175113	0.138059	-0.0370545	0.975496	0.771733	0.988188	GELV01007754.1.p1 [NA ...]	892371920	2166719000	1316139100	2322983000	1941660000	2146110000	4102530000	1199317900	2526790000	1845816000	1215918500	2102602000	2440520000	4304040000	1991770000	2213990000	1441551000	7747400000
GELV01007915.1.p1;Steno.14330-RA [NA ...]	-0.898535	0.0598676	0.958403	0.665742	0.768785	0.467738	GELV01007915.1.p1;Steno.14330-RA [NA ...]	78271020	267362000	12322320	149320920	356264000	768597000	841844000	89516320	84115720	6763540	46753920	109338420	173212000	700520000	276647000	214084000	105095720	1035441000
GELV01007965.1.p1 [NA ...]	-0.288924	-1.88323	-1.5943	0.98118	0.012172	0.04606	GELV01007965.1.p1 [NA ...]	169220000	671910000	376690000	564130000	258910000	232560000	179850000	301150000	501040000	222550000	248890000	303990000	175660000	208280000	415960000	139980000	176880000	105710000
GELV01008035.1.p1;LLUN010445-PA;birch_GLEAN_10009216;gcon_00014199;Steno.07913-RA [NA ...]	-1.09754	-2.28307	-1.18553	0.962874	0.359283	0.766078	GELV01008035.1.p1;LLUN010445-PA;birch_GLEAN_10009216;gcon_00014199;Steno.07913-RA [NA ...]	339440	NA	NA	1589800	4706500	23348720	75055000	NA	NA	169720	169720	339440	339440	NA	NA	169720	169720	65854720
GELV01008046.1.p1;LLUN006405-PA;XP_026468771.1;JAB58738.1;JAI16263.1 [NA ...]	0.397166	0.803191	0.406026	0.922064	0.209263	0.615035	GELV01008046.1.p1;LLUN006405-PA;XP_026468771.1;JAB58738.1;JAI16263.1 [NA ...]	113617300	888050000	338243000	413897000	1004970000	1394370000	1542070000	850785000	1342550000	857036000	258546000	478334000	1361980000	1767540000	844970000	757150000	1533081000	4091500000
GELV01008274.1.p1;gcon_00014564;LLUN012990-PA;LLUN010254-PA;LLUN000899-PA [NA ...]	-0.786797	-1.08766	-0.30086	0.528489	0.040238	0.497225	GELV01008274.1.p1;gcon_00014564;LLUN012990-PA;LLUN010254-PA;LLUN000899-PA [NA ...]	234209000	680460000	371079000	587140000	921880000	867130000	729070000	469110000	107508000	344822000	140303000	652500000	499610000	1586570000	396704000	314132000	381406000	306992000
GELV01008287.1.p2 [NA ...]	-0.827537	0.835386	1.66292	0.977905	0.785938	0.622002	GELV01008287.1.p2 [NA ...]	2637500	169720	132990000	9332300	16372000	4680000000	230390000	4396900	169720	16282000	169720	4495300000	1139600000	115680000	13316000	173780000	138910000	43053000
GELV01008292.1.p1 [NA ...]	0.0420574	0.0119402	-0.0301172	0.996721	0.951224	0.961161	GELV01008292.1.p1 [NA ...]	11200000000	18991100000	17427700000	19251600000	22051200000	26424700000	24149800000	14100000000	26016200000	27549100000	17979700000	19822500000	23611500000	28850300000	19302200000	25200000000	27116400000	26896500000
GELV01008308.1.p1;GELV01016373.1.p1;gcon_00004439;GELV01008893.1.p1 [NA ...]	-0.13361	-0.636115	-0.502505	0.89425	0.039018	0.187852	GELV01008308.1.p1;GELV01016373.1.p1;gcon_00004439;GELV01008893.1.p1 [NA ...]	197569440	636389220	483789440	539499440	381446000	541845000	633675000	352499440	449225020	346909440	260889440	363400620	341536600	685858000	344016620	375445900	288223100	1332680000
GELV01008372.1.p1;gcon_00012439;LLUN006671-PA [NA ...]	-0.420186	1.07823	1.49841	0.996721	0.203436	0.252069	GELV01008372.1.p1;gcon_00012439;LLUN006671-PA [NA ...]	339440	5745020	339440	3470600	33181000	46701720	48061720	339440	17865720	7034200	169720	3728020	38671500	75896000	3621620	25483000	24504000	192065000
GELV01008396.1.p1;Steno.08725-RA;gcon_00012816 [NA ...]	-1.41882	1.2293	2.64813	0.662478	0.816496	0.198958	GELV01008396.1.p1;Steno.08725-RA;gcon_00012816 [NA ...]	10826720	339440	169720	31398000	45661300	52020320	7316740	1766620	169720	19169500	339440	25960720	32034400	53645700	30806000	31179700	60124500	145228700
GELV01008421.1.p1;GELV01011127.1.p1;LLUN005383-PA [NA ...]	-0.534422	-0.401208	0.133215	0.996721	0.66962	0.654227	GELV01008421.1.p1;GELV01011127.1.p1;LLUN005383-PA [NA ...]	26070920	43739720	14094720	52308440	54462720	106139000	28241700	24581440	43382300	43866000	45088520	36945440	17778440	94766000	47281720	91485720	48763720	434766000
GELV01008424.1.p1;gcon_00014921;Steno.08139-RA [NA ...]	-1.21315	-2.65605	-1.4429	0.819406	0.083279	0.479563	GELV01008424.1.p1;gcon_00014921;Steno.08139-RA [NA ...]	12110020	46562720	13382000	33497720	67156000	42418440	34376440	16697620	23018600	7563040	7420640	14498440	40390500	102351000	30676000	8459740	6040840	17620440
GELV01008439.1.p1;birch_GLEAN_10007259;XP_023710212.1 [NA ...]	-0.410029	-1.42445	-1.01442	0.972991	0.243502	0.554124	GELV01008439.1.p1;birch_GLEAN_10007259;XP_023710212.1 [NA ...]	25500320	54910900	70904720	48176200	95748000	16761440	127760720	48645000	39034320	17578720	339440	87381720	37688820	15245720	35140320	68558000	9895620	430351000
GELV01008480.1.p1 [NA ...]	-4.17558	-0.933947	3.24164	0.001879	0.275975	0.015806	GELV01008480.1.p1 [NA ...]	29214000	134220000	108010000	336640000	130820000	191000000	149250000	169720	8342400	82115000	64052000	169720	63068000	436440000	65132000	123250000	100050000	271400000
GELV01008509.1.p1;LLUN010453-PA;Steno.11079-RA [NA ...]	0.317786	0.702438	0.384653	0.972991	0.283536	0.622002	GELV01008509.1.p1;LLUN010453-PA;Steno.11079-RA [NA ...]	5801140	99112000	21452320	21369440	167636000	214788100	98875720	26522100	169510000	89029720	37033800	73503720	201379000	487743000	138809000	42422720	135014000	580880000
GELV01008551.1.p1;gcon_00004747;birch_GLEAN_10012483;LLUN010388-PA [NA ...]	-0.327116	-1.20151	-0.874398	0.996721	0.409269	0.366092	GELV01008551.1.p1;gcon_00004747;birch_GLEAN_10012483;LLUN010388-PA [NA ...]	5743220	16029720	8291200	19248720	14611000	30598820	13283720	9297420	22520000	12048720	5279200	15250440	339440	14509720	18719000	33041200	20563000	137397000
GELV01008554.1.p1;Steno.05826-RA;birch_GLEAN_10012876;gcon_00015663 [NA ...]	-1.08745	-0.665184	0.422262	0.962874	0.77267	0.888994	GELV01008554.1.p1;Steno.05826-RA;birch_GLEAN_10012876;gcon_00015663 [NA ...]	25508900	16857300	3579120	6016320	47119000	131698000	337870000	23755720	6225020	1078810	10552720	339440	16207720	194039720	6989820	42015400	22774720	96906720
GELV01008619.1.p1;gcon_00016751;Steno.13760-RA;LLUN011115-PA [NA ...]	0.306581	0.812162	0.505581	0.971225	0.547275	0.934163	GELV01008619.1.p1;gcon_00016751;Steno.13760-RA;LLUN011115-PA [NA ...]	2171720	169720	169720	169720	NA	11536720	46418720	169720	5677800	169720	NA	339440	339440	24040000	169720	6578700	NA	162852000
GELV01008639.1.p1 [NA ...]	1.14001	-0.838739	-1.97875	0.996721	0.128362	0.209219	GELV01008639.1.p1 [NA ...]	95946620	144488720	107129720	205949720	129665000	509160	285788000	81667440	156934000	88472720	49552440	134679440	123435300	24408120	126466000	17735720	90806720	593920000
GELV01008733.1.p1;gcon_00011879;LLUN001721-PA [NA ...]	-0.245982	-1.34632	-1.10034	0.972991	0.104118	0.113561	GELV01008733.1.p1;gcon_00011879;LLUN001721-PA [NA ...]	63349000	105477600	68585900	283651000	150394000	191148000	55852200	112465000	128615000	169459000	86809000	222889000	153016000	145074000	145106000	131132000	49645000	102707000
GELV01008759.1.p1 [NA ...]	-0.800107	-0.615666	0.184441	0.972991	0.596125	0.934163	GELV01008759.1.p1 [NA ...]	39249000	97943000	17525720	109128000	62074000	218360000	179908000	56997000	46970000	35091720	339440	153502000	198387000	210070000	21711720	135938000	56316720	179180000
GELV01008783.1.p1;gcon_00017507;Steno.13062-RA [NA ...]	-0.195962	-0.733255	-0.537292	0.996721	0.86562	0.939121	GELV01008783.1.p1;gcon_00017507;Steno.13062-RA [NA ...]	5810420	NA	15038000	169720	169720	169720	3537420	NA	169720	12176000	11230000	169720	12499720	NA	169720	169720	7053600	24379000
GELV01008796.1.p1;LLUN011015-PA [NA ...]	0.277877	0.856484	0.578607	0.606062	0.009991	0.171982	GELV01008796.1.p1;LLUN011015-PA [NA ...]	59433000	175122000	136228000	247354000	331235000	493394000	563290000	175994000	332421000	224002000	129691000	139232000	390104000	1041950000	327919000	421985000	464838000	1941560000
GELV01008857.1.p1;LLUN006442-PA [NA ...]	0.389879	0.578981	0.189103	0.996721	0.712742	0.888673	GELV01008857.1.p1;LLUN006442-PA [NA ...]	509160	9422220	19534720	509160	27683720	113244800	189576800	339440	133043300	2343740	47785720	509160	196635120	6356320	108083000	61611400	35821200	131079720
GELV01008887.1.p1;gcon_00016823;Steno.18909-RA;birch_GLEAN_10012847 [NA ...]	-0.120582	-0.858669	-0.738087	0.996721	0.673787	0.770968	GELV01008887.1.p1;gcon_00016823;Steno.18909-RA;birch_GLEAN_10012847 [NA ...]	339440	11044000	2243100	169720	NA	509160	43780000	4328400	169720	169720	NA	509160	339440	169720	169720	3007400	NA	432926000
GELV01008935.1.p1 [NA ...]	-0.128456	-0.674856	-0.5464	0.996721	0.023618	0.071721	GELV01008935.1.p1 [NA ...]	359060000	915100000	673080000	1252200000	1082200000	923610000	788840000	703840000	837740000	777050000	588370000	1187800000	431930000	1533200000	648820000	712590000	595320000	1620000000
GELV01008941.1.p1 [NA ...]	0.913976	2.41227	1.49829	0.972991	0.365406	0.660474	GELV01008941.1.p1 [NA ...]	339440	169720	NA	NA	NA	339440	31315600	169720	NA	NA	NA	339440	339440	16017000	NA	NA	NA	195745000
GELV01008945.1.p1 [NA ...]	0.179411	1.95856	1.77915	0.996721	0.209953	0.340109	GELV01008945.1.p1 [NA ...]	509160	46296220	4265540	11769440	136694000	261501000	464540000	3533540	90717000	45698900	13242020	509160	149980000	280979000	57702720	217137000	131155000	1063350000
GELV01008950.1.p1;LLUN008420-PA [NA ...]	0.474448	0.46214	-0.0123077	0.962874	0.642874	0.981681	GELV01008950.1.p1;LLUN008420-PA [NA ...]	22418720	25142100	28542720	59662000	35811720	189699000	199760000	28027720	31277720	47082000	52559000	110369720	92184000	131909720	75043000	129151000	56246720	618060000
GELV01008956.1.p3;GELV01000818.1.p3;LLUN013280-PA [NA ...]	-0.705467	-1.42636	-0.720893	0.863195	0.086439	0.412717	GELV01008956.1.p3;GELV01000818.1.p3;LLUN013280-PA [NA ...]	42995440	313101000	63715440	234781320	595789000	764640000	574238000	129021320	58840720	103244720	38581440	246769440	23000920	1333973000	92957000	118356720	128501000	400648000
GELV01008957.1.p1;LLUN012961-PA;GELV01002653.1.p1;birch_GLEAN_10010485 [NA ...]	1.02266	2.45507	1.43241	0.062162	0.000571	0.182025	GELV01008957.1.p1;LLUN012961-PA;GELV01002653.1.p1;birch_GLEAN_10010485 [NA ...]	509160	21843520	7432440	16560440	138719440	262899720	361373000	23792440	153543400	98907440	27200440	2799340	255874720	560432000	164913720	165679500	194998000	931320000
GELV01008985.1.p1;LLUN002320-PA [NA ...]	0.379226	0.318093	-0.0611333	0.971225	0.740518	0.93544	GELV01008985.1.p1;LLUN002320-PA [NA ...]	10385440	16815440	21747000	29358720	51762720	87031440	97348720	34305620	29926000	25387720	35714000	53600440	68781720	157859820	33957720	44543000	47639000	535110000
GELV01008996.1.p1 [NA ...]	1.62267	0.593635	-1.02904	0.43207	0.571552	0.467738	GELV01008996.1.p1 [NA ...]	169720	169720	4792200	169720	3812400	8573500	6579700	4986900	6645800	4722700	2476500	169720	6000000	5971300	5809900	7245300	6661600	169720
GELV01009013.1.p1 [NA ...]	-0.100394	1.32424	1.42463	0.995488	0.283842	0.267945	GELV01009013.1.p1 [NA ...]	169720	169720	NA	169720	3535400	9103700	21102000	169720	NA	169720	169720	169720	169720	10063000	NA	4548700	3644600	105440000
GELV01009046.1.p1 [NA ...]	-2.66332	-4.73294	-2.06962	0.1699	0.023618	0.713888	GELV01009046.1.p1 [NA ...]	6179300	NA	7816500	NA	169720	NA	169720	NA	169720	NA	3993000	NA	169720	NA	169720	NA	169720	NA
GELV01009074.1.p1;gcon_00005274;Steno.01399-RA [NA ...]	1.78787	-0.80753	-2.5954	0.889247	0.328759	0.141162	GELV01009074.1.p1;gcon_00005274;Steno.01399-RA [NA ...]	45857720	139388000	51666720	160616000	98539720	339440	153029720	105519000	261660000	76518000	77733000	174060000	104386000	339440	154061000	137787000	56727720	130829720
GELV01009092.1.p1;gcon_00015339;LLUN011648-PA [NA ...]	-0.111978	0.128124	0.240102	0.996721	0.845915	0.791908	GELV01009092.1.p1;gcon_00015339;LLUN011648-PA [NA ...]	428451000	2180800000	1072960000	1767660000	3358850000	3609980000	3283210000	1055950000	2631670000	1971590000	1099870000	1049790000	1757700000	3372920000	3135630000	3239400000	2670810000	3137870000
GELV01009137.1.p1;GELV01009343.1.p1;LLUN011334-PA;LLUN011333-PA [NA ...]	-0.663854	-1.48137	-0.817517	0.689197	0.484341	0.791268	GELV01009137.1.p1;GELV01009343.1.p1;LLUN011334-PA;LLUN011333-PA [NA ...]	89466600	325236000	176656500	338811000	189099720	292739000	367629720	229175000	48281440	179293720	55187720	106338720	212165720	442023000	509160	282704720	201770720	1030860000
GELV01009164.1.p1;LLUN008754-PA;gcon_00010418 [NA ...]	0.858153	2.446	1.58785	0.971225	0.083279	0.275527	GELV01009164.1.p1;LLUN008754-PA;gcon_00010418 [NA ...]	509160	125290720	339440	18292440	48398900	344499000	432056000	8577140	29168200	89799720	9486140	19719440	198987720	124790000	107566000	248650000	255698000	1358914000
GELV01009177.1.p1;LLUN010773-PA;Steno.14009-RA;gcon_00002665 [NA ...]	-2.14597	-2.7843	-0.638337	0.081536	0.002178	0.294855	GELV01009177.1.p1;LLUN010773-PA;Steno.14009-RA;gcon_00002665 [NA ...]	9010100	31754120	19505000	35690100	47447600	58009720	52923000	2599840	339440	20334000	3624820	1919040	24417000	2089740	4927120	61944000	8019720	86690000
GELV01009218.1.p1;LLUN008409-PA [NA ...]	-0.46275	0.69468	1.15743	0.972991	0.176131	0.132066	GELV01009218.1.p1;LLUN008409-PA [NA ...]	169720	NA	169720	1726800	169720	1357100	2763200	NA	169720	1001600	169720	169720	1922700	NA	1262600	2469100	1468200	18236000
GELV01009226.1.p1;LLUN009763-PA;Steno.17157-RA;gcon_00004366 [NA ...]	-1.42652	-5.49732	-4.0708	0.95745	0.000268	0.002075	GELV01009226.1.p1;LLUN009763-PA;Steno.17157-RA;gcon_00004366 [NA ...]	293040000	60030000	358885000	58431720	76543000	50811000	26259720	36631720	201999000	24379800	33849720	47119000	339440	73469720	339440	171839720	339440	169720
GELV01009235.1.p1 [NA ...]	1.19387	1.50085	0.306972	0.072351	0.004466	0.501726	GELV01009235.1.p1 [NA ...]	1647640	6758120	2399700	7520320	32278920	52743820	87119600	4702420	34819000	26573720	9926140	9336840	39949440	106165000	22651000	60987500	51679220	230216400
GELV01009297.1.p1;LLUN005897-PA [NA ...]	-0.728982	-2.14869	-1.41971	0.996721	0.025371	0.0681	GELV01009297.1.p1;LLUN005897-PA [NA ...]	1311820	15816720	3321220	6405520	35875000	58276000	107563000	6234720	339440	339440	5372400	12451720	37131720	122226000	3205020	8472620	169720	46821720
GELV01009320.1.p1;LLUN004840-PA [NA ...]	-0.155085	1.03108	1.18616	0.996721	0.521417	0.622002	GELV01009320.1.p1;LLUN004840-PA [NA ...]	339440	23590000	169720	12350000	97095000	102619440	147703000	169720	81292000	25595000	169720	17286440	57517720	154040000	44127000	169720	48345000	734092000
GELV01009354.1.p1;Steno.13141-RA;LLUN002284-PA;Steno.13129-RA;gcon_00009192 [NA ...]	2.77127	5.30237	2.5311	0.004159	0.0001	0.082664	GELV01009354.1.p1;Steno.13141-RA;LLUN002284-PA;Steno.13129-RA;gcon_00009192 [NA ...]	169720	169720	169720	NA	NA	509160	35551000	169720	8501700	NA	NA	509160	6524800	34404000	37404000	NA	NA	257930000
GELV01009365.1.p1;LLUN004333-PA [NA ...]	0.383885	0.655452	0.271568	0.977905	0.50149	0.791908	GELV01009365.1.p1;LLUN004333-PA [NA ...]	3040320	26331000	1783120	6319520	30351000	66645000	180020000	7310500	18126400	11740720	6068420	1645020	49465000	88982000	25279600	38624000	43570000	104349720
GELV01009385.1.p1;LLUN003467-PA;LLUN005563-PA;gcon_00013360;Steno.02515-RA [NA ...]	-0.194273	-1.43191	-1.23764	0.976738	0.044705	0.140938	GELV01009385.1.p1;LLUN003467-PA;LLUN005563-PA;gcon_00013360;Steno.02515-RA [NA ...]	618482500	2196093000	1570114100	2180798000	941826500	1158213000	1311349200	1010959520	2191566000	868475720	1471558000	1352966320	736956600	1294885100	811492720	577450720	1252502720	633686720
GELV01009411.1.p1;LLUN002247-PA [NA ...]	-0.591997	2.28735	2.87935	0.972991	0.065506	0.069475	GELV01009411.1.p1;LLUN002247-PA [NA ...]	169720	NA	124160000	169720	169720	14890000	169720	NA	169720	169720	169720	236930000	427230000	NA	169720	31399000	141310000	169720
GELV01009412.1.p1;Steno.07500-RA [NA ...]	0.66207	1.19113	0.529065	0.796045	0.08151	0.506634	GELV01009412.1.p1;Steno.07500-RA [NA ...]	56151000	275566000	51423000	206689000	796975000	781623000	1108210000	164296000	227654000	408200000	217506000	569467000	457886000	1182290000	487840000	1000420000	524310000	3159600000
GELV01009426.1.p2;birch_GLEAN_10012334;gcon_00019058;GELV01012922.1.p1 [NA ...]	-0.253889	-0.0286634	0.225225	0.996721	0.984185	0.943736	GELV01009426.1.p2;birch_GLEAN_10012334;gcon_00019058;GELV01012922.1.p1 [NA ...]	20006440	195448020	1477420	110336400	14497440	294919720	110463000	3675740	242923000	4826920	79558000	12323520	162191620	341771600	5100220	218642000	15237320	365755000
GELV01009439.1.p1;LLUN012220-PA [NA ...]	-0.0639867	-0.391594	-0.327607	0.98118	0.33673	0.563183	GELV01009439.1.p1;LLUN012220-PA [NA ...]	96322000	495090000	134177000	408022000	631570000	536120000	634160000	248183000	300169000	189888000	161169000	394070000	348900000	1009250000	245480000	407300000	311359000	549846000
GELV01009490.1.p1 [NA ...]	-0.304161	-0.75336	-0.449199	0.854223	0.049046	0.275673	GELV01009490.1.p1 [NA ...]	9841800	70834000	28493000	90272000	92221000	116498000	178740000	15643720	63093000	25372720	15305720	73381720	31198720	213457000	42302000	54234720	87439720	147169720
GELV01009519.1.p1;LLUN002390-PA;gcon_00008389;LLUN010358-PA;gcon_00017015 [NA ...]	-0.242058	-0.360943	-0.118885	0.975496	0.642301	0.935235	GELV01009519.1.p1;LLUN002390-PA;gcon_00008389;LLUN010358-PA;gcon_00017015 [NA ...]	14116620	37839440	18637440	48044440	204399000	165728000	351743000	11329440	28013120	54105710	21465440	55237440	72205000	105665720	68945720	135420000	74288440	177941720
GELV01009572.1.p1 [NA ...]	0.589837	1.41284	0.823006	0.932398	0.262479	0.688379	GELV01009572.1.p1 [NA ...]	2547810	199535900	7247300	114435420	249249000	330702000	790290000	61408500	301624000	11989420	28391400	172229700	292765000	600110000	285672000	383224000	108421000	870870000
GELV01009666.1.p1 [NA ...]	0.366835	1.47378	1.10695	0.996721	0.241979	0.403307	GELV01009666.1.p1 [NA ...]	3052000	21419000	169720	13562000	29676000	58206000	194160000	4963300	18945000	16372000	169720	13074000	33401000	105120000	28873000	43434000	29986000	258870000
GELV01009695.1.p1;LLUN005892-PA;gcon_00003943;Steno.13432-RA [NA ...]	0.40203	-0.0471581	-0.449188	0.996721	0.62154	0.642911	GELV01009695.1.p1;LLUN005892-PA;gcon_00003943;Steno.13432-RA [NA ...]	1558140	470722000	66659000	149360000	393381000	504743000	664605000	79778000	258303000	166249000	48414600	145330000	245244000	708674000	64357720	149325000	51460720	2038400000
GELV01009704.1.p1;gcon_00016678;Steno.02274-RA [NA ...]	-1.14192	-0.213136	0.928783	0.972991	0.847795	0.934163	GELV01009704.1.p1;gcon_00016678;Steno.02274-RA [NA ...]	248109440	663401000	596474620	937869440	1014066400	794383000	1900310000	616214500	982821000	148033330	830240	611855220	839419100	1474970000	284084700	1060460000	542275300	2144450000
GELV01009710.1.p1 [NA ...]	1.42621	1.40897	-0.017237	0.899177	0.545482	0.99994	GELV01009710.1.p1 [NA ...]	10806000	29940000	20988000	169720	29125000	169720	70319000	24446000	43536000	32191000	17694000	169720	29063000	169720	65115000	75409000	151300000	115510000
GELV01009738.1.p1;LLUN003849-PA;gcon_00008670;birch_GLEAN_10010970;Steno.02215-RA;Steno.02214-RA;Steno.02213-RA;Steno.10893-RA [NA ...]	1.44694	1.11118	-0.335754	0.835111	0.612545	0.857557	GELV01009738.1.p1;LLUN003849-PA;gcon_00008670;birch_GLEAN_10010970;Steno.02215-RA;Steno.02214-RA;Steno.02213-RA;Steno.10893-RA [NA ...]	509160	12958440	12329440	339440	2474240	14481320	60853000	21157440	28665440	339440	11751440	509160	20877440	37362500	3461720	27812000	9273220	482380000
GELV01009754.1.p1 [NA ...]	0.30531	0.117813	-0.187497	0.796045	0.720288	0.6671	GELV01009754.1.p1 [NA ...]	9819700	37529000	30675000	50233000	48915000	67524000	55986000	27062000	71953000	47846000	36810000	70727000	51125000	108000000	85351000	96057000	107510000	135650000
GELV01009767.1.p1 [NA ...]	0.967839	4.37267	3.40484	0.972991	0.120468	0.295475	GELV01009767.1.p1 [NA ...]	169720	6521700	169720	169720	13157000	166990000	281600000	169720	31354000	2567900	169720	339440	38651000	192540000	9907800	30204000	42296000	2537510000
GELV01009785.1.p1 [NA ...]	1.43583	-1.02054	-2.45636	0.924377	0.679775	0.354383	GELV01009785.1.p1 [NA ...]	169720	169720	4185500	2404900	1806800	169720	2954000	3283500	169720	1456500	1223300	4489000	169720	169720	3382900	3645100	3113600	169720
GELV01009815.1.p1;LLUN002241-PA [NA ...]	-0.228253	-0.982849	-0.754596	0.893893	0.123375	0.453389	GELV01009815.1.p1;LLUN002241-PA [NA ...]	151055720	354853000	246557000	174186000	184674000	78456720	345522000	57910720	121828000	93139000	90987000	340058720	92386720	95825000	222645000	169896000	186079000	413870000
GELV01009935.1.p1 [NA ...]	2.74437	-0.269328	-3.0137	0.835111	0.945733	0.443427	GELV01009935.1.p1 [NA ...]	169720	169720	NA	NA	17937000	169720	92243000	169720	NA	NA	169720	32908000	169720	39520000	NA	NA	169720	169720
GELV01010064.1.p2 [NA ...]	0.422176	0.672689	0.250513	0.996721	0.681341	0.714155	GELV01010064.1.p2 [NA ...]	169720	169720	NA	NA	9749500	8595400	15174000	169720	NA	NA	2098300	169720	169720	13135000	NA	NA	2201800	69484000
GELV01010115.1.p1;gcon_00016041;Steno.18590-RA;Steno.18589-RA [NA ...]	0.940201	0.407106	-0.533095	0.376026	0.545482	0.499409	GELV01010115.1.p1;gcon_00016041;Steno.18590-RA;Steno.18589-RA [NA ...]	43155100	115208720	25219520	79675120	135641000	263200000	528712000	91126400	180667900	128678600	76670600	271399720	58630300	544470000	240923720	85084720	121792800	1625530000
GELV01010128.1.p1 [NA ...]	0.278062	0.227482	-0.0505803	0.996721	0.167082	0.303434	GELV01010128.1.p1 [NA ...]	14800220	80225720	33919020	61981000	99259000	89128720	158265000	85342900	92429720	44495420	23994440	66763400	127649000	125629000	138521000	167223000	126023000	202948000
GELV01010180.1.p2;gcon_00003909;LLUN001933-PA;gcon_00004636;gcon_00003482;GELV01006056.1.p1 [NA ...]	-0.556102	0.361324	0.917427	0.223533	0.409269	0.033525	GELV01010180.1.p2;gcon_00003909;LLUN001933-PA;gcon_00004636;gcon_00003482;GELV01006056.1.p1 [NA ...]	3250310000	9190000000	5959410000	7424100000	11494800000	10786800000	16700000000	3589070000	8589400000	4558200000	1584852000	3611090000	8660200000	14883500000	8923900000	12451400000	9098500000	26421500000
GELV01010181.1.p1 [NA ...]	0.771914	-1.13049	-1.90241	0.987544	0.715626	0.602991	GELV01010181.1.p1 [NA ...]	339440	169720	169720	41527720	28796000	32126720	25593000	169720	38059000	20893720	11851000	339440	339440	13101000	169720	5001020	21581000	84329720
GELV01010232.1.p1;gcon_00001077 [NA ...]	-0.132062	-0.692341	-0.560279	0.996721	0.284746	0.461115	GELV01010232.1.p1;gcon_00001077 [NA ...]	69871440	518644000	227811000	422557000	296637000	317835000	423117000	166901520	516821000	122345220	129142400	301181000	159605620	300417000	357345000	375384000	251343000	453260000
GELV01010332.1.p1;GELV01012482.1.p1 [NA ...]	-0.187237	1.92305	2.11029	0.996721	0.260241	0.276906	GELV01010332.1.p1;GELV01012482.1.p1 [NA ...]	169720	9135400	169720	169720	17362000	32099720	35729000	169720	4986200	1987700	169720	339440	7121400	47317000	5277600	18892000	9412200	125643000
GELV01010345.1.p1;LLUN010667-PA;gcon_00019130;Steno.00722-RA [NA ...]	0.620319	0.0735182	-0.546801	0.835111	0.363269	0.943736	GELV01010345.1.p1;LLUN010667-PA;gcon_00019130;Steno.00722-RA [NA ...]	2001720	26279500	2603920	7978620	34996000	26576000	86390000	6664320	23595800	8082720	9748700	8688500	36263720	44537000	34748000	53353000	339440	205422000
GELV01010421.1.p1;LLUN001589-PA;gcon_00017280 [NA ...]	-2.39019	0.682756	3.07294	0.129748	0.375261	0.029612	GELV01010421.1.p1;LLUN001589-PA;gcon_00017280 [NA ...]	NA	169720	NA	NA	14400000	24523000	NA	169720	NA	NA	169720	169720	NA	37846000	NA	NA	25049000	169720
GELV01010471.1.p1;LLUN001579-PA [NA ...]	0.253033	-1.82956	-2.0826	0.932398	0.005913	0.00403	GELV01010471.1.p1;LLUN001579-PA [NA ...]	20572020	117063000	31147720	75255000	107533000	137060000	232567000	67186000	52407000	76799000	52928000	83124000	42601720	32075440	17965440	42434440	87444000	254939720
GELV01010565.1.p1;Steno.17739-RA;birch_GLEAN_10015010;LLUN003234-PA;LLUN003233-PA [NA ...]	0.901809	1.21989	0.318082	0.254336	0.014091	0.453389	GELV01010565.1.p1;Steno.17739-RA;birch_GLEAN_10015010;LLUN003234-PA;LLUN003233-PA [NA ...]	509160	29651400	19684720	57729620	78896100	190919000	335341000	26318220	78025000	65357440	24994200	48783720	100210720	247130000	77803300	122539600	116138000	689846000
GELV01010591.1.p1 [NA ...]	0.428357	3.92102	3.49267	0.972991	1.4e-05	9.4e-05	GELV01010591.1.p1 [NA ...]	169720	169720	NA	169720	169720	18617000	47644000	169720	NA	169720	169720	169720	17987000	38937000	NA	17638000	12233000	52755000
GELV01010723.1.p1;Steno.08012-RA [NA ...]	0.306541	1.07556	0.769018	0.996721	0.933796	0.923068	GELV01010723.1.p1;Steno.08012-RA [NA ...]	339440	1840120	NA	NA	169720	21125720	48706100	339440	NA	NA	169720	339440	339440	16534000	NA	NA	8862800	170036000
GELV01010796.1.p1;LLUN009505-PA;gcon_00018734;Steno.09903-RA;LLUN009508-PA;LLUN009507-PA;birch_GLEAN_10003774 [NA ...]	0.0279047	-0.30098	-0.328884	0.996721	0.786495	0.798135	GELV01010796.1.p1;LLUN009505-PA;gcon_00018734;Steno.09903-RA;LLUN009508-PA;LLUN009507-PA;birch_GLEAN_10003774 [NA ...]	8921740	28761720	54478720	26596440	35564720	49724720	119786000	11376440	28212200	18557440	39401000	16905440	32609720	75440700	32312720	32886300	69151800	254729000
GELV01010857.1.p1;gcon_00008265;LLUN003215-PA [NA ...]	-0.378303	-0.142714	0.235589	0.72849	0.606601	0.681249	GELV01010857.1.p1;gcon_00008265;LLUN003215-PA [NA ...]	23427440	71710200	32359440	100929440	201388000	260262000	304749000	37031440	91336000	32200720	35387440	58652440	106172000	260516000	102057000	187734000	90446200	360671000
GELV01010871.1.p1 [NA ...]	2.22513	1.32801	-0.897123	0.716239	0.52707	0.749857	GELV01010871.1.p1 [NA ...]	169720	169720	35665000	169720	38440000	45849000	38572000	29804000	169720	26906000	17069000	43658000	169720	42976000	43542000	51355000	35401000	50346000
GELV01010920.1.p1;gcon_00012144 [NA ...]	-0.302963	-1.95596	-1.65299	0.976738	0.061904	0.177852	GELV01010920.1.p1;gcon_00012144 [NA ...]	20778600	41779400	16551520	74591000	51040000	45592720	113438000	22143020	18813020	21617300	15264700	43599720	29042400	51998720	28999720	20152820	34702000	40503220
GELV01010940.1.p1;gcon_00005198;Steno.02832-RA;LLUN004582-PA;birch_GLEAN_10004649 [NA ...]	-0.849328	-1.84448	-0.995148	0.300193	0.039687	0.698094	GELV01010940.1.p1;gcon_00005198;Steno.02832-RA;LLUN004582-PA;birch_GLEAN_10004649 [NA ...]	140957130	329084000	264633720	339991000	263182000	324381000	388270000	104035920	101706100	107632400	77513900	197340000	207723000	391000000	124868420	277467000	7758140	587280000
GELV01010961.1.p1 [NA ...]	-1.12332	-5.39982	-4.27649	0.519868	0	2e-06	GELV01010961.1.p1 [NA ...]	5992000	32302000	14954000	29578000	35952000	5755300	36558000	13250000	12744000	23910000	10040000	169720	169720	169720	169720	41530000	169720	169720
GELV01010967.1.p1;gcon_00008264 [NA ...]	-0.566892	-0.63703	-0.0701383	0.490425	0.130419	0.943736	GELV01010967.1.p1;gcon_00008264 [NA ...]	45523000	150603000	86884000	187793000	170423000	146491000	132336000	84696000	95963000	88970000	37039720	74449900	53384220	200253000	120064720	160346000	174166000	397746000
GELV01011012.1.p3;gcon_00005754 [NA ...]	0.165	-0.527145	-0.692145	0.971225	0.562936	0.334741	GELV01011012.1.p3;gcon_00005754 [NA ...]	92035300	190339000	32978900	199927100	165197000	152941000	401390000	130402100	49071000	123249000	85781000	145995400	163398000	219864000	173974000	234221000	72037720	223259000
GELV01011030.1.p1;LLUN010459-PA;gcon_00008683;Steno.19636-RA [NA ...]	0.945237	0.0615361	-0.883701	0.89425	0.97264	0.622002	GELV01011030.1.p1;LLUN010459-PA;gcon_00008683;Steno.19636-RA [NA ...]	339440	6363020	37024720	339440	92120000	49861000	20919720	6444520	34494720	35835700	28495720	71262720	49763100	129168000	12585720	18314720	36545720	52899720
GELV01011033.1.p1 [NA ...]	-2.15846	-4.2737	-2.11523	0.193895	2.6e-05	0.008329	GELV01011033.1.p1 [NA ...]	24644720	104178200	339440	171220000	128437400	232982900	112677500	52807720	8375600	169720	61516720	5061320	339440	5134120	339440	114590000	2866820	176079720
GELV01011080.1.p1 [NA ...]	-0.342836	-2.01832	-1.67549	0.996721	0.068263	0.168467	GELV01011080.1.p1 [NA ...]	7999100	16980000	11766000	23156000	23003000	50339000	28334000	23166000	23721000	14063000	11070000	7817200	16845000	55801000	16744000	18543000	20735000	169720
GELV01011114.1.p1;Steno.09323-RA;Steno.09314-RA;LLUN008953-PA;gcon_00012698 [NA ...]	0.121039	0.233972	0.112932	0.996721	0.379752	0.366092	GELV01011114.1.p1;Steno.09323-RA;Steno.09314-RA;LLUN008953-PA;gcon_00012698 [NA ...]	6899720	339440	8789300	14695000	323420000	449944000	396441300	18182200	24434000	12590000	14791000	14118900	40462720	432819000	169720	343840000	112520000	673383000
GELV01011158.1.p1 [NA ...]	0.0317662	0.387326	0.35556	0.996721	0.910358	0.944046	GELV01011158.1.p1 [NA ...]	169720	169720	NA	169720	16901000	38443000	56624000	1310700	NA	169720	169720	169720	169720	69923000	NA	5206700	3697800	45232000
GELV01011215.1.p1 [NA ...]	0.170216	2.2968	2.12659	0.996721	0.295398	0.405761	GELV01011215.1.p1 [NA ...]	169720	4869700	169720	169720	4295500	20617000	39417000	169720	3223100	2199400	169720	169720	8076700	33056000	3055500	5638600	4522000	577820000
GELV01011243.1.p1;GELV01005094.1.p1;Steno.05692-RA;Steno.05693-RA;Steno.05694-RA [NA ...]	0.24724	0.268903	0.0216628	0.971225	0.343606	0.731684	GELV01011243.1.p1;GELV01005094.1.p1;Steno.05692-RA;Steno.05693-RA;Steno.05694-RA [NA ...]	12363440	37173440	51301200	51562440	56721720	99203720	133757000	28001320	66946720	40896120	54396920	42009440	48739440	160743720	85855720	99689720	94903400	392446000
GELV01011315.1.p1;GELV01012636.1.p3 [NA ...]	1.33299	1.66859	0.335595	0.962874	0.318783	0.704908	GELV01011315.1.p1;GELV01012636.1.p3 [NA ...]	4446320	169720	2596100	6825520	7562600	112531420	165921000	3661500	52172000	1706320	3585900	509160	79596720	199010000	17084000	56041000	169720	461301000
GELV01011347.1.p1;Steno.00085-RA [NA ...]	-0.0748024	0.869204	0.944006	0.89425	0.58929	0.270904	GELV01011347.1.p1;Steno.00085-RA [NA ...]	33038440	253052000	68513700	9802140	442175000	552720000	584420000	82842440	152372720	137713000	37698440	25171440	279136000	586030000	201132000	399078000	314108000	819020000
GELV01011359.1.p1;Steno.07309-RA;LLUN005477-PA [NA ...]	-0.700411	1.14992	1.85033	0.972991	0.355478	0.270124	GELV01011359.1.p1;Steno.07309-RA;LLUN005477-PA [NA ...]	2259240	24567720	20568440	11360440	41887600	137616000	209029000	16448440	39957220	509160	6418040	509160	38408500	346714000	25128300	78636500	53525400	1272210000
GELV01011370.1.p1;GELV01011561.1.p1;LLUN006368-PA [NA ...]	0.562001	-0.0047042	-0.566705	0.606062	0.615947	0.613788	GELV01011370.1.p1;GELV01011561.1.p1;LLUN006368-PA [NA ...]	12359920	30930500	27886720	38122820	38187520	79113000	106199000	31809720	72977900	51501500	30255500	39779900	93429000	147074000	68594000	45889720	76530000	97886000
GELV01011389.1.p2;Steno.07698-RA;Steno.07699-RA;gcon_00015706 [NA ...]	-0.462268	-0.72634	-0.264072	0.796045	0.207896	0.836205	GELV01011389.1.p2;Steno.07698-RA;Steno.07699-RA;gcon_00015706 [NA ...]	265429720	1008527000	335135720	1179699000	1656795000	1279722000	1178598000	416699720	754447000	333497000	256870720	1209359700	827489720	1777742000	561782720	849653000	365222200	862289000
GELV01011402.1.p1;gcon_00008181;Steno.03466-RA [NA ...]	-0.213447	1.9952	2.20865	0.996721	0.018732	0.031433	GELV01011402.1.p1;gcon_00008181;Steno.03466-RA [NA ...]	NA	169720	169720	NA	5340100	169720	NA	169720	169720	NA	169720	169720	NA	22636000	8411000	NA	169720	33897000
GELV01011586.1.p1 [NA ...]	-2.81259	-7.62955	-4.81696	0.593269	0.023628	0.32018	GELV01011586.1.p1 [NA ...]	1035800	2861700000	861510000	3050400	NA	339440	3933300000	169720	3491500	169720	NA	4987920	169720	169720	169720	169720	NA	3894820
GELV01011626.1.p1;LLUN000372-PA;gcon_00015219 [NA ...]	0.996641	0.75084	-0.245801	0.972991	0.443526	0.867385	GELV01011626.1.p1;LLUN000372-PA;gcon_00015219 [NA ...]	169720	169720	NA	169720	NA	169720	33259000	169720	NA	169720	NA	169720	169720	1437500	NA	2904200	NA	28326000
GELV01011636.1.p1 [NA ...]	0.26831	0.704593	0.436283	0.689197	0.048492	0.462357	GELV01011636.1.p1 [NA ...]	46081500	250076000	127706000	270112000	648280000	752070000	925760000	168133000	192618000	315649000	217277000	319790000	762040000	1172860000	498236000	347609000	422116000	1647690000
GELV01011640.1.p2;LLUN010054-PA [NA ...]	-0.975568	0.751804	1.72737	0.796045	0.157368	0.053922	GELV01011640.1.p2;LLUN010054-PA [NA ...]	124445700	168189600	148839420	310568720	433288720	591993000	406869720	114552900	259436720	8074220	157815920	246849440	605800720	1004828000	249073720	436547920	475610200	3457660000
GELV01011653.1.p1;birch_GLEAN_10009080 [NA ...]	0.809648	1.24974	0.440089	0.837711	0.18133	0.681249	GELV01011653.1.p1;birch_GLEAN_10009080 [NA ...]	4832340	110060000	6480940	30348420	235516000	341876000	519290000	18714520	106381000	72989400	47124200	145234000	230200000	439923000	114873720	117174000	222207000	863130000
GELV01011672.1.p1;gcon_00010667 [NA ...]	0.0836657	-0.91094	-0.994605	0.996721	0.076929	0.130819	GELV01011672.1.p1;gcon_00010667 [NA ...]	101618000	153321400	166532720	230763000	238412720	117916720	205226720	97069720	257597000	120542000	131639000	240620000	182316000	251639720	181523720	133516720	88915720	246769720
GELV01011684.1.p1 [NA ...]	1.55424	1.69924	0.144998	0.32732	0.048492	0.798135	GELV01011684.1.p1 [NA ...]	339440	18588220	8981920	10499440	46181440	69467720	94089000	94447720	33504720	41667920	26222720	11655440	78905000	90672720	68112720	111374000	114072000	189847720
GELV01011729.1.p1;LLUN005952-PA;Steno.01632-RA;gcon_00015469 [NA ...]	0.269376	0.151936	-0.117439	0.996721	0.933668	0.891446	GELV01011729.1.p1;LLUN005952-PA;Steno.01632-RA;gcon_00015469 [NA ...]	52413500	274859000	80233820	211579440	365595000	110898000	324531000	142470800	239613900	128082100	101235600	169365800	272257000	239484000	224807000	189406000	210029000	1246790000
GELV01011781.1.p1;Steno.02361-RA;gcon_00005985;LLUN006783-PA [NA ...]	0.242877	-0.206256	-0.449132	0.89425	0.850935	0.462357	GELV01011781.1.p1;Steno.02361-RA;gcon_00005985;LLUN006783-PA [NA ...]	29123440	132589440	139349900	89922000	132360000	156725600	332935000	54523700	223121000	87407720	90853000	78211400	171314000	275066000	62390000	129783000	100425000	714660000
GELV01011808.1.p1;gcon_00018675;LLUN003999-PA;Steno.12716-RA [NA ...]	-0.446317	0.831099	1.27742	0.972991	0.57704	0.355537	GELV01011808.1.p1;gcon_00018675;LLUN003999-PA;Steno.12716-RA [NA ...]	509160	36946720	509160	3994240	116961720	135440600	207805000	509160	22804400	10376620	509160	3819640	31801720	181669000	22563200	34878300	49850100	410245000
GELV01011830.1.p1;LLUN007428-PA [NA ...]	0.119638	-0.187114	-0.306752	0.972991	0.607297	0.435819	GELV01011830.1.p1;LLUN007428-PA [NA ...]	215409000	506491100	458653000	565579720	547580000	600580000	901070000	174946000	717880000	469095000	357274000	557559000	531040000	742000000	387959720	579063000	711790000	1253700000
GELV01011950.1.p1;LLUN009234-PA;Steno.00460-RA;gcon_00009784 [NA ...]	-0.414533	1.71021	2.12475	0.98118	0.232754	0.192548	GELV01011950.1.p1;LLUN009234-PA;Steno.00460-RA;gcon_00009784 [NA ...]	6513840	9769540	2405620	339440	111578000	84187000	122731000	1829340	33637720	9263820	339440	509160	120189720	306202000	48606000	16867500	67882000	650090000
GELV01011976.1.p1;gcon_00005410;LLUN006637-PA [NA ...]	2.31648	2.88195	0.565461	0.734353	0.07191	0.489371	GELV01011976.1.p1;gcon_00005410;LLUN006637-PA [NA ...]	2133420	15629000	169720	13794000	169720	94859720	139211000	5941600	23561000	18114000	5012900	11548720	37723720	81026000	24007000	52400000	49671000	558200000
GELV01012083.1.p1;Steno.10625-RA [NA ...]	-0.68833	0.434961	1.12329	0.82506	0.619859	0.214019	GELV01012083.1.p1;Steno.10625-RA [NA ...]	2447920	61546000	7259400	12260720	111263000	131585720	81862720	2689020	19721720	31315800	4697520	27643420	76962000	102609720	56301000	82907000	73952000	214200000
GELV01012122.1.p1;gcon_00011119;Steno.01008-RA;Steno.01007-RA;LLUN012360-PA [NA ...]	-0.930044	-0.0306424	0.899401	0.996721	0.896583	0.932714	GELV01012122.1.p1;gcon_00011119;Steno.01008-RA;Steno.01007-RA;LLUN012360-PA [NA ...]	198413200	1002617920	586652900	1042084000	930085000	985877000	915819440	429119440	1358524000	927367820	420490100	3623940	691000100	1193225720	1416878400	1424139440	1102481720	1101679720
GELV01012181.1.p1;GELV01017195.1.p1 [NA ...]	0.233677	-1.67837	-1.91204	0.996721	0.62154	0.642911	GELV01012181.1.p1;GELV01017195.1.p1 [NA ...]	8121000	15141000	17433000	169720	11953000	6262800	169720	10330000	11227000	4213000	1541200	17385000	21402000	169720	17301000	169720	2550000	48286000
GELV01012296.1.p1 [NA ...]	0.110655	1.73186	1.6212	0.996721	0.223439	0.32018	GELV01012296.1.p1 [NA ...]	169720	169720	NA	NA	NA	169720	6472100	169720	NA	NA	NA	169720	169720	7228700	NA	NA	NA	65102000
GELV01012313.1.p1;gcon_00013338;Steno.05061-RA;LLUN011378-PA [NA ...]	0.46731	0.225136	-0.242173	0.972991	0.918773	0.885197	GELV01012313.1.p1;gcon_00013338;Steno.05061-RA;LLUN011378-PA [NA ...]	8065440	509160	8747320	339440	21453720	20064820	90991000	18823710	339440	5887220	339440	36762920	3925140	81364900	18511500	14587380	7297120	291886100
GELV01012359.1.p2;LLUN000973-PA [NA ...]	-0.16601	0.177753	0.343763	0.972991	0.678723	0.500144	GELV01012359.1.p2;LLUN000973-PA [NA ...]	853710000	2441170000	2108430000	5128800000	4797700000	4520800000	3672800000	1426340000	4467400000	2598250000	1759560000	3355800000	6805900000	4606200000	3405930000	3171300000	5392570000	10102800000
GELV01012399.1.p1 [NA ...]	-0.782955	-1.25032	-0.467367	0.996721	0.819222	0.954579	GELV01012399.1.p1 [NA ...]	169720	NA	169720	305460000	146610000	43112720	29908000	NA	215780000	6287800	169720	339440	169720	NA	314500000	11825000	169720	229789000
GELV01012428.1.p2 [NA ...]	-3.01511	-1.77182	1.2433	0.000506	0.039687	0.043091	GELV01012428.1.p2 [NA ...]	3306900	10160000	169720	12408000	17965000	NA	11279000	169720	18565000	169720	169720	NA	5797100	169720	12518000	12361000	5430900	NA
GELV01012445.1.p1 [NA ...]	0.0135226	0.965259	0.951736	0.802578	0.061904	0.424619	GELV01012445.1.p1 [NA ...]	580600	19864000	6847000	14007000	32856000	98053000	113130000	12452000	11484000	14435000	5369600	13571000	29733000	93551000	35739000	71562000	30364000	677290000
GELV01012463.1.p1;LLUN007147-PA;gcon_00000953 [NA ...]	-0.321437	-2.25205	-1.93061	0.971225	0.061904	0.223729	GELV01012463.1.p1;LLUN007147-PA;gcon_00000953 [NA ...]	14728720	48829720	34446720	37060720	29475000	53158720	57726000	17406720	50585400	25376720	10317720	26047440	30880000	69514000	3464420	40383500	339440	210923000
GELV01012513.1.p2;gcon_00009358;gcon_00002527;birch_GLEAN_10009213;Steno.00981-RA [NA ...]	5.07071	1.54236	-3.52836	0.114088	0.723884	0.131641	GELV01012513.1.p2;gcon_00009358;gcon_00002527;birch_GLEAN_10009213;Steno.00981-RA [NA ...]	NA	169720	NA	NA	169720	339440	NA	8080300	NA	NA	1257300	339440	NA	169720	NA	NA	169720	89894000
GELV01012596.1.p1 [NA ...]	0.133837	-1.3399	-1.47374	0.994748	0.363609	0.302603	GELV01012596.1.p1 [NA ...]	2013700	24907000	169720	16690000	37075000	57944000	53059000	5306400	169720	29038000	19915720	27839000	169720	46639000	38922000	56034000	339440	62558000
GELV01012663.1.p1 [NA ...]	-0.572431	-1.69153	-1.11909	0.972991	0.256742	0.602991	GELV01012663.1.p1 [NA ...]	610524900	1901989800	182258600	1991506200	996598800	617145400	550121400	960845600	870339300	163838900	297997200	1717260400	816268900	766187900	633482200	407898700	401894400	167286720
GELV01012669.1.p1;LLUN011983-PA;gcon_00012621;LLUN010033-PA;GELV01004113.1.p1 [NA ...]	0.458998	-0.171315	-0.630313	0.854223	0.521417	0.201124	GELV01012669.1.p1;LLUN011983-PA;gcon_00012621;LLUN010033-PA;GELV01004113.1.p1 [NA ...]	18173700	66826000	49215000	78097000	85863000	73814000	188350000	49614000	119492000	81166000	36173300	57009000	98832000	152539000	50922000	62027000	53485600	601020000
GELV01012713.1.p1;LLUN011972-PA [NA ...]	1.59937	0.211094	-1.38828	0.962341	0.949279	0.718745	GELV01012713.1.p1;LLUN011972-PA [NA ...]	1557720	169720	169720	339440	169720	15038000	18563720	169720	30784000	18058720	3384000	169720	339440	37736000	169720	15464720	169720	56991000
GELV01012773.1.p1 [NA ...]	-0.613296	-1.92837	-1.31507	0.88257	0.031356	0.190812	GELV01012773.1.p1 [NA ...]	66585000	209713000	60534000	397418000	235098000	247600000	199729000	133585000	64138000	74725000	59291000	209118000	62881000	371879000	89327000	51577720	77119000	123623000
GELV01012830.1.p1 [NA ...]	-4.67093	-5.43429	-0.763366	7e-06	1e-06	0.132066	GELV01012830.1.p1 [NA ...]	1321700	50424000	NA	NA	22236000	51152000	55950000	169720	NA	NA	169720	169720	169720	169720	NA	NA	169720	88848000
GELV01012851.1.p1;GELV01001250.1.p1 [NA ...]	1.67291	3.36323	1.69032	0.206392	0.001627	0.131641	GELV01012851.1.p1;GELV01001250.1.p1 [NA ...]	4914040	14064440	4373240	509160	76125400	174413000	279448000	18717440	72817720	75326720	20883440	29697720	215442000	374913000	77280720	232536900	266286000	3050420000
GELV01012866.1.p1 [NA ...]	0.0917298	0.395678	0.303948	0.996721	0.326293	0.489371	GELV01012866.1.p1 [NA ...]	230012000	489516000	209883100	1035470000	619870000	632690000	675380000	383530600	758110000	507394000	162740100	844990000	994880000	1024870000	906270000	1038920000	898980000	990040000
GELV01012869.1.p1;Steno.07914-RA;LLUN004703-PA;gcon_00012725;gcon_00012726 [NA ...]	0.916581	-0.252513	-1.16909	0.796045	0.670119	0.209219	GELV01012869.1.p1;Steno.07914-RA;LLUN004703-PA;gcon_00012725;gcon_00012726 [NA ...]	339440	7055300	4903520	7181720	10950000	6616520	15302500	8054700	14212700	11476300	1195120	8063420	6269720	36159000	6862920	9513520	24704900	26002720
GELV01012888.1.p1;LLUN002140-PA;gcon_00017870 [NA ...]	0.43698	-0.648483	-1.08546	0.689197	0.715626	0.204992	GELV01012888.1.p1;LLUN002140-PA;gcon_00017870 [NA ...]	49033800	192005000	217889000	379898000	290663400	294142720	241984720	189789000	343652000	383078000	235574000	385568000	273225000	362308000	172434000	387686000	451198000	137204720
GELV01013015.1.p1;gcon_00006608 [NA ...]	0.382802	1.81907	1.43626	0.89425	0.009599	0.059015	GELV01013015.1.p1;gcon_00006608 [NA ...]	3915640	42034720	3893920	509160	85132720	219573720	228253000	339440	43547720	29994440	22328000	33976440	116048720	278141000	37755100	123868500	122647000	743220000
GELV01013367.1.p1 [NA ...]	-2.16891	-5.4637	-3.29479	0.772192	0.013195	0.163213	GELV01013367.1.p1 [NA ...]	30173100	78753000	11082700	65954000	64958000	2349200	339440	45990200	4929320	5406300	339440	46416000	10959720	339440	4218420	169720	339440	169720
GELV01013464.1.p1;LLUN011859-PA;LLUN007000-PA;gcon_00007984 [NA ...]	-1.30666	-3.48924	-2.18258	0.977905	0.003715	0.017376	GELV01013464.1.p1;LLUN011859-PA;LLUN007000-PA;gcon_00007984 [NA ...]	5874640	68467000	35336000	40818720	85528720	175935720	118563720	16515000	169720	122946000	25901000	52125440	71669720	136930000	169720	339440	339440	924919720
GELV01013489.1.p1;LLUN004023-PA [NA ...]	-0.276913	-0.0392187	0.237695	0.818313	0.611328	0.213782	GELV01013489.1.p1;LLUN004023-PA [NA ...]	39903000	148748000	98698000	153328000	250277000	434581000	285619000	58037100	178162000	131198000	67030000	123965000	224677000	472788000	201585000	242783000	291527000	377990000
GELV01013580.1.p1 [NA ...]	-0.552324	-0.746442	-0.194118	0.95745	0.711454	0.935235	GELV01013580.1.p1 [NA ...]	9281520	26759100	23430220	87555000	123490000	133675000	55625720	13782200	52322440	67154800	25664520	26777700	66730500	253276000	38819100	67627000	85796920	52832120
GELV01013609.1.p1;LLUN004463-PA;gcon_00019305 [NA ...]	-0.547804	0.565305	1.11311	0.996721	0.847668	0.766078	GELV01013609.1.p1;LLUN004463-PA;gcon_00019305 [NA ...]	339440	169720	NA	NA	NA	842370	6580900	169720	NA	NA	NA	339440	339440	1277800	NA	NA	NA	63557000
GELV01013704.1.p1;Steno.16441-RA [NA ...]	-0.332204	-0.829788	-0.497585	0.996721	0.651746	0.715525	GELV01013704.1.p1;Steno.16441-RA [NA ...]	9038000	21972900	45275720	63507100	27142720	41627300	22961720	36576000	23959720	23455440	29065720	34219440	42419900	42094720	39111000	44511920	82426000	46748440
GELV01013759.1.p1;Steno.00531-RA;gcon_00019516;birch_GLEAN_10012162 [NA ...]	-1.23435	-0.460709	0.773638	0.41564	0.611328	0.424619	GELV01013759.1.p1;Steno.00531-RA;gcon_00019516;birch_GLEAN_10012162 [NA ...]	169720	15951320	11108720	29127800	14621000	34534320	37642000	509160	339440	339440	1526200	509160	12815000	4793640	20971700	24883720	11514000	105068000
GELV01013868.1.p1;gcon_00017779 [NA ...]	0.40566	0.152545	-0.253115	0.599512	0.872892	0.341151	GELV01013868.1.p1;gcon_00017779 [NA ...]	135479800	98430600	189292900	337095720	358517000	307695000	333743000	209477000	342053000	321635000	185675000	388895000	135970200	561530000	323662000	356409000	357815000	1680260000
GELV01013915.1.p1 [NA ...]	-0.220072	-0.52391	-0.303839	0.972991	0.596125	0.945521	GELV01013915.1.p1 [NA ...]	85315000	178109000	150251000	262038000	193357000	237604000	259867000	66589000	139385000	182985000	86085000	194055000	205685000	383990000	197319000	219776000	227138000	216231000
GELV01013924.1.p1;gcon_00000894 [NA ...]	-0.678985	-2.23467	-1.55568	0.98118	0.367485	0.615154	GELV01013924.1.p1;gcon_00000894 [NA ...]	169720	10608000	169720	NA	21171000	43427720	34906000	169720	169720	NA	339440	5766140	169720	169720	3323200	NA	339440	40618440
GELV01014032.1.p1;Steno.10919-RA;gcon_00002746 [NA ...]	-0.377044	-0.416343	-0.0392991	0.976738	0.66884	0.945521	GELV01014032.1.p1;Steno.10919-RA;gcon_00002746 [NA ...]	80385000	708999720	149386720	343876720	394241220	815539720	1252180000	252328000	86107440	128083720	101120720	455789720	602010000	712349720	223528720	135359440	389959000	1416559720
GELV01014096.1.p1;LLUN005446-PA;LLUN011944-PA;gcon_00001153 [NA ...]	0.585847	-1.52655	-2.11239	0.618366	0.39689	0.870599	GELV01014096.1.p1;LLUN005446-PA;LLUN011944-PA;gcon_00001153 [NA ...]	319549720	627679720	744900000	977149720	789459720	807349720	2122900000	1077969720	566710000	1060169720	862459720	843089720	389219720	1864300000	169720	1363470000	1471740000	3646100000
GELV01014209.1.p1;Steno.05862-RA;gcon_00002768 [NA ...]	-0.979776	-1.01239	-0.0326162	0.977905	0.762135	0.994747	GELV01014209.1.p1;Steno.05862-RA;gcon_00002768 [NA ...]	169720	10910000	169720	16614000	11599000	18972000	15854000	169720	21320000	7247000	169720	169720	169720	17334000	169720	21051000	12560000	28510000
GELV01014213.1.p1;birch_GLEAN_10014851;gcon_00012233;Steno.05912-RA [NA ...]	0.0279242	1.17691	1.14898	0.996721	0.131729	0.209219	GELV01014213.1.p1;birch_GLEAN_10014851;gcon_00012233;Steno.05912-RA [NA ...]	10899440	288959000	36496720	67784440	521470000	710414000	1000729000	52791720	120300720	169881500	17694440	184624720	356174000	640849000	392299800	578092000	370117000	1374549000
GELV01014235.1.p1;LLUN008670-PA [NA ...]	0.650182	1.70566	1.05548	0.996721	0.711199	0.876198	GELV01014235.1.p1;LLUN008670-PA [NA ...]	339440	NA	6039300	339440	339440	169720	17015720	NA	169720	339440	339440	57013000	80259000	NA	169720	45971000	73875000	169720
GELV01014282.1.p1;LLUN001670-PA;birch_GLEAN_10011662 [NA ...]	-0.0673469	0.643383	0.71073	0.996721	0.9588	0.945521	GELV01014282.1.p1;LLUN001670-PA;birch_GLEAN_10011662 [NA ...]	509160	3606220	169720	169720	14521000	62739400	198524000	339440	5955100	169720	169720	509160	4031540	52032000	2411700	10675000	169720	1563280000
GELV01014301.1.p1;Steno.08786-RA;LLUN012326-PA;GELV01002235.1.p1;gcon_00015779;gcon_00010078 [NA ...]	-0.759118	-1.13955	-0.380431	0.845854	0.266328	0.825804	GELV01014301.1.p1;Steno.08786-RA;LLUN012326-PA;GELV01002235.1.p1;gcon_00015779;gcon_00010078 [NA ...]	68542000	313333000	143921000	166516000	198946700	277683000	355324000	20151440	231179000	23385440	111188000	161683720	39435120	354559000	245501000	42995220	209791000	520349720
GELV01014331.1.p2 [NA ...]	-0.22506	-0.00442517	0.220635	0.98118	0.824302	0.708555	GELV01014331.1.p2 [NA ...]	3218760000	6861280000	5361300000	8686070000	5881350000	10332480000	5164780000	7311650000	5423620000	2183540000	4853510000	8616460000	7227480000	10322830000	9075360000	7418460000	9048760000	8648580000
GELV01014337.1.p1;Steno.15608-RA;gcon_00008730;LLUN004648-PA;birch_GLEAN_10015346 [NA ...]	-1.66846	-0.767112	0.901348	0.60475	0.227449	0.992089	GELV01014337.1.p1;Steno.15608-RA;gcon_00008730;LLUN004648-PA;birch_GLEAN_10015346 [NA ...]	44247420	789805100	446019720	608290000	874969000	814785000	875459000	209435820	6222940	309169720	97035720	458869440	448385000	667569000	766219720	768130000	168559440	404437000
GELV01014338.1.p1;LLUN001237-PA;LLUN001236-PA [NA ...]	-0.420472	-2.09833	-1.67786	0.996721	0.588456	0.798135	GELV01014338.1.p1;LLUN001237-PA;LLUN001236-PA [NA ...]	169720	169720	2130000	NA	950360	341938700	5336800	169720	169720	NA	339440	136179720	169720	2546000	169720	NA	3669820	34381720
GELV01014476.1.p1;gcon_00009711;Steno.03743-RA [NA ...]	-2.16906	-5.33282	-3.16376	0.835111	0.015149	0.152653	GELV01014476.1.p1;gcon_00009711;Steno.03743-RA [NA ...]	11911000	56557000	7890400	56030000	50195000	33476000	27452000	16818000	169720	8072100	5443800	31852000	9285900	169720	7338100	169720	5778400	6271200
GELV01014489.1.p1;LLUN008193-PA;Steno.06131-RA;gcon_00017372 [NA ...]	-3.64178	-4.33548	-0.693694	0.284623	0.097157	0.932714	GELV01014489.1.p1;LLUN008193-PA;Steno.06131-RA;gcon_00017372 [NA ...]	13722200	2588420	NA	11740000	NA	NA	339440	15647400	NA	169720	NA	NA	339440	339440	NA	10005000	NA	NA
GELV01014505.1.p1 [NA ...]	0.330861	0.682347	0.351486	0.736176	0.087981	0.637942	GELV01014505.1.p1 [NA ...]	146835720	624789720	547830000	938390000	672010000	854059720	663583000	386398720	1081350000	890910000	609960000	821939720	1403579720	1421050000	564339720	873070000	1510360000	3200570000
GELV01014553.1.p1;Steno.15199-RA [NA ...]	-0.103021	0.521339	0.624359	0.996721	0.50338	0.477375	GELV01014553.1.p1;Steno.15199-RA [NA ...]	49303300	896900000	143109000	338304000	1333930000	1675330000	1595610000	139200000	776740000	478921000	182401000	248430000	824320000	1719300000	606230000	1003270000	830220000	1787160000
GELV01014555.1.p1;gcon_00000105;Steno.16207-RA [NA ...]	1.62196	2.16377	0.541807	0.972991	0.335418	0.654227	GELV01014555.1.p1;gcon_00000105;Steno.16207-RA [NA ...]	5965620	26267000	169720	20781720	169720	108332000	409966000	339440	28074000	15485720	45901000	339440	61530720	281180000	169720	72618700	166440000	370579000
GELV01014556.1.p1;LLUN006132-PA;GELV01001670.1.p1 [NA ...]	0.0274869	0.0400454	0.0125585	0.996721	0.854021	0.94155	GELV01014556.1.p1;LLUN006132-PA;GELV01001670.1.p1 [NA ...]	1219290000	1977740000	2460000000	3616330000	2236580000	2813480000	2289630000	1790750000	2766130000	2387380000	2008320000	2471300000	2838670000	5790500000	2602680000	2950560000	3039150000	3535500000
GELV01014599.1.p1;LLUN004762-PA;Steno.03130-RA;gcon_00012482 [NA ...]	1.27558	-1.02967	-2.30525	0.98118	0.190027	0.168467	GELV01014599.1.p1;LLUN004762-PA;Steno.03130-RA;gcon_00012482 [NA ...]	1871240	169720	4196100	4579040	18245720	24217440	748396000	3315200	2841100	12294020	339440	509160	509160	169720	169720	106293000	4726020	159576000
GELV01014709.1.p1 [NA ...]	0.77463	1.86477	1.09014	0.131328	0.092638	0.708555	GELV01014709.1.p1 [NA ...]	169720	76176000	90136000	45796000	32152000	91440000	169720	46455000	176520000	73268000	70653000	79418000	112450000	255640000	106920000	192430000	82262000	233880000
GELV01014713.1.p1 [NA ...]	-0.818385	-2.63645	-1.81807	0.652944	0.003299	0.087043	GELV01014713.1.p1 [NA ...]	35121000	358302000	99383000	379690000	298252000	69705000	70442000	232406000	48820720	81249000	69967000	95015000	51593000	356370000	45698720	43000720	29560720	52223000
GELV01014718.1.p1;Steno.14997-RA;gcon_00019137 [NA ...]	0.998725	1.12828	0.129551	0.835111	0.34666	0.94155	GELV01014718.1.p1;Steno.14997-RA;gcon_00019137 [NA ...]	509160	122707000	2537940	17354440	99374000	194394000	240191000	15508620	135382000	73313000	22646400	19622440	168131000	178839000	84349000	93772000	45275000	398383000
GELV01014743.1.p1;gcon_00006241;Steno.17431-RA;LLUN006123-PA [NA ...]	0.735195	1.8733	1.1381	0.996721	0.233743	0.275527	GELV01014743.1.p1;gcon_00006241;Steno.17431-RA;LLUN006123-PA [NA ...]	2592920	14466440	169720	NA	20031720	42952320	70873000	5108240	29172000	NA	339440	509160	24669720	76696700	26602000	NA	29132900	214718000
GELV01014835.1.p1;LLUN008450-PA;gcon_00011508;Steno.15509-RA [NA ...]	0.459906	0.0232399	-0.436666	0.994748	0.824302	0.713312	GELV01014835.1.p1;LLUN008450-PA;gcon_00011508;Steno.15509-RA [NA ...]	169720	NA	NA	NA	8105600	339440	13243000	NA	NA	NA	169720	339440	169720	NA	NA	NA	169720	69705000
GELV01014892.1.p1 [NA ...]	2.23198	2.20841	-0.0235707	0.150348	0.045799	0.992089	GELV01014892.1.p1 [NA ...]	339440	66873000	339440	339440	200033000	283170000	560078200	31253300	67737000	70557000	26310720	38475720	72398000	236580000	120645000	92689720	60033720	762870000
GELV01014931.1.p1 [NA ...]	-1.64395	1.30601	2.94996	0.456651	0.307874	0.040707	GELV01014931.1.p1 [NA ...]	169720	4583600	169720	4092200	8067100	12751000	13163000	169720	5265600	169720	169720	169720	12634000	25233000	10875000	11156000	9613200	28681000
GELV01014945.1.p1;gcon_00018970;LLUN004193-PA;Steno.08214-RA [NA ...]	-0.529159	0.911447	1.44061	0.584589	0.113615	0.019557	GELV01014945.1.p1;gcon_00018970;LLUN004193-PA;Steno.08214-RA [NA ...]	40817600	102101000	37762500	50506720	220139720	407720000	665413000	51062720	55662720	48267720	14108440	44483720	247264000	506140000	217400720	358832000	188453000	1114815000
GELV01014950.1.p1 [NA ...]	0.402795	-0.0993936	-0.502189	0.899177	0.957803	0.568971	GELV01014950.1.p1 [NA ...]	84489000	326555000	188639000	327450000	414310000	466080000	465130000	543364000	260495000	269843000	250824000	574150000	553870000	437080000	537650000	484410000	230337000	507720000
GELV01014956.1.p1;gcon_00008324 [NA ...]	-0.729222	0.635412	1.36463	0.996721	0.842098	0.988188	GELV01014956.1.p1;gcon_00008324 [NA ...]	169720	6011000	NA	NA	NA	169720	17257000	169720	NA	NA	NA	169720	169720	169720	NA	NA	NA	242860000
GELV01014965.1.p1 [NA ...]	-2.36892	-3.00046	-0.631539	0.368548	0.009991	0.260914	GELV01014965.1.p1 [NA ...]	13260720	45870720	32801000	27694720	52524000	90596440	3672820	15487720	29359000	5905820	4464800	12862440	16225720	4581420	5593200	1478220	21273000	1684799000
GELV01014980.1.p2;Steno.05272-RA;gcon_00009301;GELV01009990.1.p1 [NA ...]	-0.829668	0.292771	1.12244	0.863195	0.720098	0.313965	GELV01014980.1.p2;Steno.05272-RA;gcon_00009301;GELV01009990.1.p1 [NA ...]	10172080	24247500	7617820	339440	53608200	158567000	229064000	16741200	15752900	1511920	8748320	339440	27120500	124100000	58908200	87979000	3130920	742961000
GELV01014991.1.p1;gcon_00001580;Steno.17013-RA [NA ...]	0.186799	0.252769	0.0659698	0.893893	0.589182	0.945521	GELV01014991.1.p1;gcon_00001580;Steno.17013-RA [NA ...]	1430120	3010320	2840120	331239720	14276100	25614900	103345000	11769100	4261920	14802900	5347120	3195920	7382520	37882300	56677000	34468000	11273720	308220000
GELV01014992.1.p1;LLUN012937-PA;gcon_00013090;AWV96614.1;ADA61011.1;Steno.10277-RA;AHW57925.1;XP_028138564.1;XP_015603162.1;NP_001300806.1;ABR32189.1;ALP48323.1;XP_017889066.1;ADM26739.1;XP_003492149.1;GBP04790.1;AHE77376.1;ACL50550.1;XP_029051948.1;XP_003707899.1;XP_003393129.2;XP_003424204.1;AGM34285.1;XP_013196563.1;NP_001036876.1;AFA35118.1;XP_015433046.1;XP_022834656.1;XP_021196806.1;XP_0143…	-0.406681	-0.120295	0.286386	0.805767	0.723884	0.681249	GELV01014992.1.p1;LLUN012937-PA;gcon_00013090;AWV96614.1;ADA61011.1;Steno.10277-RA;AHW57925.1;XP_028138564.1;XP_015603162.1;NP_001300806.1;ABR32189.1;ALP48323.1;XP_017889066.1;ADM26739.1;XP_003492149.1;GBP04790.1;AHE77376.1;ACL50550.1;XP_029051948.1;XP_003707899.1;XP_003393129.2;XP_003424204.1;AGM34285.1;XP_013196563.1;NP_001036876.1;AFA35118.1;XP_015433046.1;XP_022834656.1;XP_021196806.1;XP_0143…	277123000	804950000	358570000	681970000	745190000	1094910000	1034830000	466580000	677990000	332446000	179366000	416297000	516395000	1441930000	495042000	795440000	468490000	3227200000
GELV01015005.1.p1;Steno.19123-RA [NA ...]	1.2283	2.14142	0.913129	0.924377	0.229294	0.602991	GELV01015005.1.p1;Steno.19123-RA [NA ...]	339440	339440	NA	NA	NA	9989120	78844000	339440	NA	NA	NA	339440	339440	52603000	NA	NA	NA	306960000
GELV01015010.1.p1;GELV01006835.1.p1;LLUN006323-PA [NA ...]	0.00788937	-0.0931797	-0.101069	0.996721	0.833434	0.891847	GELV01015010.1.p1;GELV01006835.1.p1;LLUN006323-PA [NA ...]	4041090000	7345600000	4205652200	11873500000	13157700000	11243200000	12717100000	5188400000	6298300000	7452600000	4136170000	11400000000	7682400000	18909200000	4753180000	6640400000	7300000000	17883200000
GELV01015013.1.p2;gcon_00016668;LLUN002581-PA;LLUN011179-PA;GELV01009241.1.p1;LLUN003553-PA;LLUN002707-PA;GELV01015786.1.p1;CON__ENSEMBL:ENSBTAP00000025008 [NA ...]	0.565371	2.08125	1.51587	0.932398	0.0156	0.104053	GELV01015013.1.p2;gcon_00016668;LLUN002581-PA;LLUN011179-PA;GELV01009241.1.p1;LLUN003553-PA;LLUN002707-PA;GELV01015786.1.p1;CON__ENSEMBL:ENSBTAP00000025008 [NA ...]	27986000	207098000	29474400	105420800	233789000	1302740000	2548090000	78093300	418262000	111413000	51092600	112145200	636727000	1873830000	206503000	471893000	527377000	14968900000
GELV01015028.1.p1 [NA ...]	0.414921	1.11433	0.699409	0.991693	0.373343	0.295475	GELV01015028.1.p1 [NA ...]	509160	31899320	169720	339440	94633200	139347000	230675000	509160	27064000	12109720	509160	509160	70990120	306725000	169720	41042000	56075440	423768000
GELV01015073.1.p1;GELV01011320.1.p1;GELV01007902.1.p1;GELV01011007.1.p1 [NA ...]	-0.198223	-0.729582	-0.531359	0.996721	0.355478	0.527425	GELV01015073.1.p1;GELV01011320.1.p1;GELV01007902.1.p1;GELV01011007.1.p1 [NA ...]	380460000	1046850000	439964000	673840000	680110000	650560000	388020000	735600000	423283000	409517000	358177000	1791900000	1151150000	1250510000	594738000	248348000	281110000	845370000
GELV01015090.1.p1;Steno.02430-RA [NA ...]	0.925645	-0.224475	-1.15012	0.971225	0.285676	0.152653	GELV01015090.1.p1;Steno.02430-RA [NA ...]	509160	331140000	192190000	557140000	264519720	86772440	426827300	361520000	239400000	46742000	163789720	364559440	180799440	89392000	148050000	210690000	173234000	598516000
GELV01015108.1.p1;gcon_00013688;LLUN007073-PA;LLUN004425-PA [NA ...]	-0.385609	-1.18492	-0.799311	0.972991	0.52707	0.89773	GELV01015108.1.p1;gcon_00013688;LLUN007073-PA;LLUN004425-PA [NA ...]	1484720	16257000	3576900	9150700	16724600	26359720	39895000	3048900	15718000	4555300	339440	4287820	12558720	42642000	169720	16288000	11233720	129287000
GELV01015122.1.p1;gcon_00010715;Steno.00351-RA [NA ...]	0.416444	1.01435	0.597907	0.972991	0.217379	0.483204	GELV01015122.1.p1;gcon_00010715;Steno.00351-RA [NA ...]	32603720	25251720	48253000	40240720	216118000	251810000	509330000	70021720	61746720	73941720	65567720	45201000	131361000	275722000	283413000	295055000	158525000	851940000
GELV01015125.1.p1;gcon_00004595 [NA ...]	3.61403	2.23767	-1.37636	0.184418	0.144942	0.718745	GELV01015125.1.p1;gcon_00004595 [NA ...]	339440	339440	169720	NA	NA	339440	87834000	7520920	3859500	NA	NA	11363800	11585720	41167000	169720	NA	NA	176667000
GELV01015149.1.p1;gcon_00003852 [NA ...]	0.315021	0.260294	-0.0547272	0.971225	0.230228	0.558753	GELV01015149.1.p1;gcon_00003852 [NA ...]	41738500	368490000	69240100	161636000	12897720	169720	229269720	169720	238869000	62636720	11348720	93123000	137667400	188400000	82512000	15555720	35762000	222650000
GELV01015173.1.p1 [NA ...]	0.00788937	-0.0931797	-0.101069	0.996721	0.833434	0.891847	GELV01015173.1.p1 [NA ...]	4041090000	7345600000	4205652200	11873500000	13157700000	11243200000	12717100000	5188400000	6298300000	7452600000	4136170000	11400000000	7682400000	18909200000	4753180000	6640400000	7300000000	17883200000
GELV01015182.1.p1;gcon_00012944;GELV01016392.1.p1;Steno.06450-RA [NA ...]	-0.636043	0.264134	0.900177	0.996721	0.658717	0.786446	GELV01015182.1.p1;gcon_00012944;GELV01016392.1.p1;Steno.06450-RA [NA ...]	32645720	96861720	69784440	83730440	269798000	325155000	491066000	85854720	108137720	95145120	68999440	509160	198394600	329769000	215022000	80599720	179870720	1684160000
GELV01015184.1.p1;LLUN004475-PA;Steno.00171-RA [NA ...]	-0.133114	-1.14875	-1.01563	0.996721	0.146431	0.239973	GELV01015184.1.p1;LLUN004475-PA;Steno.00171-RA [NA ...]	70422000	134226000	147200000	197742000	129346600	98442720	108703720	108008720	104287000	136114000	137873000	72992720	98583720	114519440	106705720	64535720	120694720	258021720
GELV01015193.1.p1 [NA ...]	1.27996	2.22028	0.940322	0.870967	0.023884	0.132066	GELV01015193.1.p1 [NA ...]	NA	169720	169720	NA	NA	169720	NA	169720	6498000	NA	NA	169720	NA	21398000	169720	NA	NA	51709000
GELV01015229.1.p2;LLUN011340-PA;GELV01011603.1.p1 [NA ...]	-0.32287	0.171538	0.494408	0.971225	0.700355	0.423265	GELV01015229.1.p2;LLUN011340-PA;GELV01011603.1.p1 [NA ...]	62294720	671769720	204631000	324089720	1066586000	1291908000	1094728000	127231720	793660000	251729720	117609720	312839720	517432200	1190249000	475760000	757410000	596039720	1861030000
GELV01015232.1.p1;LLUN002806-PA;gcon_00008365 [NA ...]	0.540184	-0.899656	-1.43984	0.996721	0.583627	0.500144	GELV01015232.1.p1;LLUN002806-PA;gcon_00008365 [NA ...]	18124520	41406520	41839800	93572000	15645120	111835000	243794000	11951440	98501000	53535820	11939820	97060000	86456720	11731440	81151720	39800720	81945720	209873500
GELV01015250.1.p1;GELV01008797.1.p1;gcon_00004036 [NA ...]	-0.0856257	-0.818108	-0.732483	0.996721	0.200437	0.271445	GELV01015250.1.p1;GELV01008797.1.p1;gcon_00004036 [NA ...]	27854000	231080000	107810000	152160000	277710000	211480000	190290000	69713000	262430000	120830000	66676000	156990000	136870000	197350000	158470000	169440000	160240000	190830000
GELV01015262.1.p1 [NA ...]	0.12469	-4.17489	-4.29958	0.996721	0.057016	0.093406	GELV01015262.1.p1 [NA ...]	77972200	36703720	259927000	387020000	101519720	104812000	81122000	184374000	97882720	127339000	126565000	296295000	34266600	42674720	99770000	82915000	339440	339440
GELV01015283.1.p2 [NA ...]	0.372142	-0.885457	-1.2576	0.98118	0.856578	0.718745	GELV01015283.1.p2 [NA ...]	13624100	34831500	6064640	18567440	76837000	42460000	238082000	24232920	24069120	20955440	3582740	43071920	32016320	22454320	35338320	118885000	2766240	442303000
GELV01015296.1.p1 [NA ...]	-1.84745	-2.05899	-0.211535	0.835111	0.343736	0.94155	GELV01015296.1.p1 [NA ...]	4240020	15079000	339440	39489000	40652100	23449720	24818720	9436300	3828420	169720	339440	27595700	12510700	49462000	15890100	4443900	9256300	7553120
GELV01015304.1.p1;GELV01010362.1.p1 [NA ...]	-0.239202	2.95478	3.19399	0.996721	0.480121	0.478044	GELV01015304.1.p1;GELV01010362.1.p1 [NA ...]	169720	NA	169720	NA	NA	9652920	7480500	NA	169720	NA	NA	339440	169720	NA	3021600	NA	NA	814350000
GELV01015377.1.p1;gcon_00011459;birch_GLEAN_10011591;Steno.12462-RA [NA ...]	-0.447398	1.59064	2.03804	0.996721	0.046071	0.0681	GELV01015377.1.p1;gcon_00011459;birch_GLEAN_10011591;Steno.12462-RA [NA ...]	169720	169720	169720	1439500	1243000	169720	3136000	169720	1681200	169720	169720	169720	4645900	5329400	6164900	3197300	1739000	58642000
GELV01015398.1.p1 [NA ...]	-1.48273	-3.13076	-1.64803	0.893893	0.263269	0.756822	GELV01015398.1.p1 [NA ...]	509160	6499400	NA	339440	5550100	162603000	343299000	169720	NA	339440	169720	339440	5343740	169720	NA	32782400	169720	339440
GELV01015435.1.p1;LLUN001569-PA;Steno.05305-RA [NA ...]	0.0175079	2.41667	2.39917	0.996721	0.047046	0.110928	GELV01015435.1.p1;LLUN001569-PA;Steno.05305-RA [NA ...]	1893120	65902720	4162620	21117720	316896000	517936900	1149570000	8256220	114539720	51694720	339440	38098440	346628000	738597000	170243500	344379000	194932000	2635550000
GELV01015445.1.p1;gcon_00011114;Steno.14538-RA;GELV01009247.1.p1 [NA ...]	-0.568674	1.72911	2.29779	0.972991	0.009991	0.009125	GELV01015445.1.p1;gcon_00011114;Steno.14538-RA;GELV01009247.1.p1 [NA ...]	169720	169720	169720	169720	NA	17740000	169720	169720	3065500	169720	NA	169720	3748400	48598000	169720	8546400	NA	35323000
GELV01015511.1.p1;Steno.18150-RA [NA ...]	0.286962	3.22143	2.93447	0.996721	0.167227	0.282293	GELV01015511.1.p1;Steno.18150-RA [NA ...]	339440	339440	NA	8067040	125386000	532110000	271030000	339440	NA	15156440	509160	74464720	220860000	142977000	NA	199166000	563519000	797805900
GELV01015548.1.p1;LLUN001535-PA [NA ...]	-1.36187	-2.85627	-1.4944	0.381472	0.041159	0.613788	GELV01015548.1.p1;LLUN001535-PA [NA ...]	20084900	130557000	31356300	93713000	148858000	154769000	93317000	31465720	23679720	12951440	23651720	53839720	49648000	125380720	47349000	27144700	42376720	509160
GELV01015574.1.p1;gcon_00009365;Steno.09775-RA [NA ...]	-0.444612	-0.295799	0.148814	0.996721	0.744048	0.811969	GELV01015574.1.p1;gcon_00009365;Steno.09775-RA [NA ...]	58202720	141507720	140152720	148346020	119609720	9011840	509160	58423420	208702300	40340520	123151300	214125700	66883020	371727000	227169500	144860020	133606400	29376440
GELV01015577.1.p1;birch_GLEAN_10013980;LLUN006036-PA [NA ...]	-1.41858	-3.50994	-2.09135	0.894826	0.100289	0.401757	GELV01015577.1.p1;birch_GLEAN_10013980;LLUN006036-PA [NA ...]	3739400	8433500	4927320	20238900	7689000	16584720	22798000	169720	8131020	339440	4693900	7269400	8795800	169720	844350	339440	169720	60746000
GELV01015599.1.p1;LLUN008778-PA;gcon_00006459;birch_GLEAN_10015892 [NA ...]	-0.729419	0.363579	1.093	0.82506	0.829367	0.317999	GELV01015599.1.p1;LLUN008778-PA;gcon_00006459;birch_GLEAN_10015892 [NA ...]	20726440	96404440	30882440	46492440	41278440	176495000	53632220	10148540	77361600	32388400	26853420	35945440	68284700	280255000	37508720	125983000	65951720	1036636000
GELV01015759.1.p1;LLUN009431-PA [NA ...]	-0.326399	-1.76459	-1.43819	0.971225	0.199573	0.489521	GELV01015759.1.p1;LLUN009431-PA [NA ...]	28086720	46606720	17925300	94864000	10713000	16560500	48413000	58013800	14353720	8480820	7067800	15210720	12628720	139500000	13760720	16176720	16251000	19808720
GELV01015838.1.p1 [NA ...]	-0.549881	1.10305	1.65293	0.996721	0.287352	0.442929	GELV01015838.1.p1 [NA ...]	1070000	169720	13159000	29402000	107780000	407320000	332710000	169720	51884000	69723000	169720	55379000	169720	312530000	108230000	166560000	239800000	530850000
GELV01015862.1.p1 [NA ...]	-1.05103	-0.906775	0.144254	0.932398	0.660458	0.946219	GELV01015862.1.p1 [NA ...]	12718440	42804720	339440	509160	108096500	130199720	244052000	5402120	4486220	6355520	3653320	509160	6995640	100933000	8998100	61926720	339440	809697000
GELV01015931.1.p1;birch_GLEAN_10005032;JAD07343.1;ALX00039.1;ADQ39041.1;JAP99282.1;JAQ09594.1 [NA ...]	-0.398355	-0.498775	-0.10042	0.459016	0.082902	0.798135	GELV01015931.1.p1;birch_GLEAN_10005032;JAD07343.1;ALX00039.1;ADQ39041.1;JAP99282.1;JAQ09594.1 [NA ...]	774952000	2382430000	1304570000	2103380000	2403340000	2050800000	1938560000	1198640000	2435060000	1141430000	818330000	1570880000	1363310000	2788090000	1906910000	2317230000	991970000	3091990000
GELV01016047.1.p3 [NA ...]	0.248888	-0.0116328	-0.260521	0.899177	0.966925	0.594785	GELV01016047.1.p3 [NA ...]	84853000	538750000	216322000	366697000	639220000	724280000	626800000	372752000	426007000	319423000	320704000	573185000	374830000	757030000	502510000	514020000	678120000	859610000
GELV01016069.1.p1;LLUN006693-PA;GELV01009256.1.p1 [NA ...]	-0.715624	-0.150208	0.565415	0.976738	0.915735	0.89791	GELV01016069.1.p1;LLUN006693-PA;GELV01009256.1.p1 [NA ...]	339440	284449440	509160	93470720	892209720	2823268000	704499720	9322040	280060000	6465520	509160	210194720	72966720	2809900000	37995440	64168000	38495440	471829720
GELV01016266.1.p1;GELV01016200.1.p1;LLUN010493-PA;gcon_00008601;Steno.13783-RA;Steno.13784-RA;Steno.13782-RA [NA ...]	-0.111229	-0.725296	-0.614067	0.98118	0.086439	0.21809	GELV01016266.1.p1;GELV01016200.1.p1;LLUN010493-PA;gcon_00008601;Steno.13783-RA;Steno.13784-RA;Steno.13782-RA [NA ...]	63456000	148805000	115928000	253788000	306179000	434740000	356749000	128847000	224773000	150684000	60172000	233513000	195109000	237232000	171484000	212468000	190276000	357429720
GELV01016303.1.p1 [NA ...]	1.31562	1.16908	-0.146549	0.996721	0.816496	0.94155	GELV01016303.1.p1 [NA ...]	169720	NA	NA	169720	NA	31803000	539890000	NA	NA	169720	NA	169720	17194000	NA	NA	14945000	NA	2826300
GELV01016328.1.p1;GELV01015039.1.p1;LLUN002238-PA;birch_GLEAN_10014941;Steno.03509-RA;gcon_00017200 [NA ...]	0.111159	-0.211188	-0.322347	0.972991	0.499395	0.870599	GELV01016328.1.p1;GELV01015039.1.p1;LLUN002238-PA;birch_GLEAN_10014941;Steno.03509-RA;gcon_00017200 [NA ...]	18643520	141839500	53954720	97169900	170721000	166524720	377212000	30449920	212059400	79179440	40262440	88894720	182489440	346173720	193979440	172995020	17131750	470654000
GELV01016353.1.p1;GELV01013894.1.p1 [NA ...]	-1.83727	-0.999939	0.837329	0.607413	0.270835	0.933477	GELV01016353.1.p1;GELV01013894.1.p1 [NA ...]	13633000	33592000	10460000	18808000	36099000	169720	20803000	169720	31122000	18701000	8595100	169720	15065000	35877000	18981000	15868000	13204000	47890000
GELV01016420.1.p1;GELV01003127.1.p1;gcon_00017731;GELV01002085.1.p1 [NA ...]	-0.0217875	-0.153258	-0.131471	0.996721	0.724171	0.884363	GELV01016420.1.p1;GELV01003127.1.p1;gcon_00017731;GELV01002085.1.p1 [NA ...]	140942000	836100000	444804000	677640000	876470000	1091920000	1074340000	400896000	808470000	398945000	402812000	654810000	574357000	1361960000	729093000	730349000	705020000	1352420000
GELV01016574.1.p1;GELV01014008.1.p1;Steno.12447-RA [NA ...]	-0.283387	-0.167529	0.115858	0.962874	0.809235	0.885197	GELV01016574.1.p1;GELV01014008.1.p1;Steno.12447-RA [NA ...]	6322200	43147600	21902020	23938920	87681000	200904000	144861000	14198920	64785700	28222400	14754120	18284320	91517000	225096000	24688600	60102000	53013300	270961000
GELV01016627.1.p1;LLUN005305-PA [NA ...]	0.204267	4.94632	4.74205	0.996721	0.024869	0.047255	GELV01016627.1.p1;LLUN005305-PA [NA ...]	339440	339440	169720	4460920	169720	95446720	329789720	1316720	169720	339440	169720	339440	153931000	328383000	42841000	61853720	17550000	1033827000
GELV01016787.1.p1;Steno.10141-RA [NA ...]	0.192066	3.78808	3.59601	0.996721	0.018602	0.04606	GELV01016787.1.p1;Steno.10141-RA [NA ...]	169720	NA	169720	NA	NA	169720	15610000	NA	169720	NA	NA	169720	169720	NA	50330000	NA	NA	73745000
GELV01017072.1.p1 [NA ...]	0.0248073	-0.791519	-0.816326	0.996721	0.17661	0.209219	GELV01017072.1.p1 [NA ...]	10442000	35673000	31760000	42316000	47917000	34222000	52034000	27627000	52955000	27123000	12238000	36143000	36635000	47670000	49957000	48313000	22708000	100780000
GELV01017082.1.p1;GELV01015728.1.p1;GELV01015094.1.p1 [NA ...]	0.112667	-3.63653	-3.7492	0.996721	0.083279	0.176628	GELV01017082.1.p1;GELV01015728.1.p1;GELV01015094.1.p1 [NA ...]	24914000	385580000	169720	117050000	112390000	40472000	55151000	92808000	18533000	13537000	14351000	111460000	23264000	132980000	28851000	169720	169720	20830000
GELV01017354.1.p1;GELV01017155.1.p1 [NA ...]	-0.135104	-0.43972	-0.304616	0.996721	0.355478	0.548787	GELV01017354.1.p1;GELV01017155.1.p1 [NA ...]	1507220000	2376200000	1579160000	1644580000	2061380000	3331750000	1789100000	2165960000	2912290000	1258770000	1596200000	2171600000	1548750000	2301240000	2056020000	2527220000	1788120000	3323190000
GELV01017365.1.p1;GELV01004623.1.p1;LLUN010680-PA [NA ...]	0.0778845	-0.940467	-1.01835	0.976738	0.053747	0.146307	GELV01017365.1.p1;GELV01004623.1.p1;LLUN010680-PA [NA ...]	14661440	46598720	36577510	54112440	36761700	49110000	110250000	24561440	39497420	34783280	26994720	29713510	23630820	86492700	31204820	71562000	43514400	84040000
GELV01017372.1.p1 [NA ...]	-0.384348	-0.871222	-0.486874	0.89425	0.110483	0.443427	GELV01017372.1.p1 [NA ...]	922190000	2747300000	1826200000	2770600000	1870300000	1570000000	1271300000	2030000000	1837200000	1417600000	1147900000	1718500000	1279700000	1547900000	2363100000	1894400000	1173200000	1759600000
GELV01017447.1.p1 [NA ...]	-0.298429	2.40197	2.7004	0.996721	0.102969	0.152653	GELV01017447.1.p1 [NA ...]	169720	169720	24366000	169720	169720	149100000	36981000	169720	169720	169720	169720	120650000	110600000	25329000	169720	28930000	47925000	123930000
GELV01017451.1.p1;LLUN007726-PA;GELV01016369.1.p1 [NA ...]	-3.15073	-3.49667	-0.345949	0.781957	0.295426	0.974207	GELV01017451.1.p1;LLUN007726-PA;GELV01016369.1.p1 [NA ...]	9376440	NA	6306700	88784720	1437500	251960000	331000000	NA	169720	339440	169720	509160	509160	NA	36147000	40809800	169720	509160
KMQ97439.1 [NA ...]	-0.341572	0.37579	0.717362	0.972991	0.547275	0.33721	KMQ97439.1 [NA ...]	1613820	19624400	4708320	15578720	92283000	118749720	88803300	4343320	37776500	18122700	5704220	3337720	88210000	101902000	19256720	43620720	61410720	233269000
KOB79336.1 [NA ...]	0.575735	0.485299	-0.0904359	0.932398	0.629898	0.962337	KOB79336.1 [NA ...]	9550120	36764920	6551120	27589420	232898000	625818000	540524000	21328220	227109000	52289800	24480200	55891300	307913000	106493000	119853000	55533100	127399000	767151000
KOX70250.1;XP_017755013.1;XP_017885233.1;XP_003704636.1;XP_006619000.1;NP_001153536.1;XP_003396897.1;XP_002063871.1;XP_014615533.1;XP_029044620.1;XP_011154034.1;XP_015178985.1;AAR05879.1;AAR05881.1;AAR05878.1;AAR05877.1;AAX13097.1;AAR05880.1;AAB46685.1;AAB46677.1;XP_017029672.1;XP_020806591.1;XP_017955512.1;XP_017109944.1;XP_002046978.1;O02192.1;ABK34943.1;XP_023169490.1;XP_022221410.1;XP_0171347…	-0.100163	-0.506438	-0.406275	0.996721	0.283536	0.414836	KOX70250.1;XP_017755013.1;XP_017885233.1;XP_003704636.1;XP_006619000.1;NP_001153536.1;XP_003396897.1;XP_002063871.1;XP_014615533.1;XP_029044620.1;XP_011154034.1;XP_015178985.1;AAR05879.1;AAR05881.1;AAR05878.1;AAR05877.1;AAX13097.1;AAR05880.1;AAB46685.1;AAB46677.1;XP_017029672.1;XP_020806591.1;XP_017955512.1;XP_017109944.1;XP_002046978.1;O02192.1;ABK34943.1;XP_023169490.1;XP_022221410.1;XP_0171347…	277123000	621640000	358570000	491114000	412201000	361824000	462869000	466580000	594704000	332446000	158383600	398050000	464379000	535963000	482791000	405584000	290189000	847820000
LLUN000083-PA [NA ...]	-1.0069	-3.72239	-2.71549	0.972991	0.130373	0.351893	LLUN000083-PA [NA ...]	11765000	25961000	20055000	169720	15536000	24552000	15880000	35290000	25120000	169720	169720	39175000	169720	169720	19247000	12516000	169720	16686000
LLUN000168-PA [NA ...]	-6.17833	-6.43282	-0.254482	0.00014	4.7e-05	0.945521	LLUN000168-PA [NA ...]	12353000	4693000	5907400	NA	NA	NA	169720	169720	169720	NA	NA	NA	169720	169720	169720	NA	NA	NA
LLUN000235-PA;gcon_00017820 [NA ...]	0.737231	-0.105142	-0.842373	0.996721	0.158234	0.270904	LLUN000235-PA;gcon_00017820 [NA ...]	169720	51964000	7994000	31503000	51911000	63463000	68123000	13785000	28812000	19396000	5531600	28660000	21698000	73405000	23481000	38031000	29808000	58001000
LLUN000378-PA;GELV01003829.1.p1 [NA ...]	-0.216791	-1.46791	-1.25112	0.996721	0.217379	0.366092	LLUN000378-PA;GELV01003829.1.p1 [NA ...]	21345720	419310000	109069720	385489000	337485000	277004000	181668000	143989000	440950000	129006000	80008720	136769720	350197000	183089720	141329720	256525000	104249720	68016720
LLUN000493-PA;GELV01015618.1.p1;GELV01008906.1.p1;birch_GLEAN_10015576;gcon_00012943;Steno.14497-RA [NA ...]	-0.336731	0.434504	0.771235	0.972991	0.673787	0.500144	LLUN000493-PA;GELV01015618.1.p1;GELV01008906.1.p1;birch_GLEAN_10015576;gcon_00012943;Steno.14497-RA [NA ...]	339440	2227820	1869020	339440	34559200	51778720	167017000	339440	339440	4487920	339440	509160	10030400	35748100	4245620	28197100	10167920	405573000
LLUN000494-PA;GELV01011287.1.p2 [NA ...]	0.229178	-0.144436	-0.373614	0.883942	0.945733	0.622002	LLUN000494-PA;GELV01011287.1.p2 [NA ...]	23890700	70690000	61827600	93978700	108634000	141343000	159025000	76272200	71141000	76885800	71063200	101619720	133602300	194669720	157342100	158128000	95240300	188289600
LLUN000516-PA [NA ...]	-4.95001	-6.90682	-1.95681	1e-06	0	0.274399	LLUN000516-PA [NA ...]	40427000	37876000	19042000	24615000	16755000	20834000	23996000	9282300	169720	169720	169720	169720	169720	169720	169720	169720	169720	8584700
LLUN000640-PA [NA ...]	0.68511	0.758265	0.0731546	0.226008	0.083279	0.959496	LLUN000640-PA [NA ...]	1984700	14295000	4612800	33605000	31458000	54468000	47015000	17386000	45156000	22901000	10780000	46154000	63874000	79784000	60934000	57938000	60861000	94945000
LLUN000660-PA [NA ...]	-0.714125	-2.75541	-2.04128	0.996721	0.459705	0.65922	LLUN000660-PA [NA ...]	21059000	32103000	53261000	169720	26886000	21739000	169720	56060000	17351000	30954000	169720	34164000	34279000	48391000	169720	32796000	169720	5459200
LLUN000694-PA;LLUN012239-PA [NA ...]	-2.59185	-1.267	1.32485	0.893893	0.814481	0.761919	LLUN000694-PA;LLUN012239-PA [NA ...]	1975620	NA	59504000	3438100	169720	1326380000	339440	NA	169720	169720	2762700	2614286000	635541100	NA	169720	140470000	15087000	339440
LLUN000819-PA [NA ...]	1.39236	2.8755	1.48314	0.41564	0.016114	0.336506	LLUN000819-PA [NA ...]	169720	36112000	339440	339440	61319000	93914000	70127000	13433720	30538720	26477720	14428720	339440	37595000	235970000	63646000	90103000	46763720	315040000
LLUN000832-PA [NA ...]	-0.0931247	0.121107	0.214232	0.972991	0.95424	0.720604	LLUN000832-PA [NA ...]	993310000	8824300000	1882040000	5540300000	10795100000	10348700000	9479600000	2787450000	5359240000	4030680000	1927610000	5057600000	6471500000	12329100000	6009800000	6704700000	5401100000	10257500000
LLUN000856-PA;birch_GLEAN_10013628;GELV01002962.1.p1;GELV01015419.1.p1 [NA ...]	0.237137	0.693936	0.456799	0.996721	0.558971	0.564393	LLUN000856-PA;birch_GLEAN_10013628;GELV01002962.1.p1;GELV01015419.1.p1 [NA ...]	10254840	43308600	5036620	5601640	110946000	245887000	716490000	32785200	16361720	12171440	14972620	14314440	66199200	291773000	5733820	106057920	50794420	1965630000
LLUN000864-PA;GELV01008861.1.p1 [NA ...]	0.125421	-0.0328042	-0.158225	0.996721	0.786495	0.731403	LLUN000864-PA;GELV01008861.1.p1 [NA ...]	1583720000	2128660000	2004630000	3646500000	4048800000	4215600000	2945570000	2715860000	3650060000	2346260000	2688530000	3883090000	3561740000	5500500000	2831410000	3103680000	4360800000	4937800000
LLUN001130-PA [NA ...]	4.78599	4.01695	-0.769036	3e-06	4e-06	0.589872	LLUN001130-PA [NA ...]	169720	169720	169720	169720	6693400	29094000	60166000	8858100	15227000	16930000	5510800	9308900	14473000	46987000	14886000	11635000	29437000	161140000
LLUN001265-PA;birch_GLEAN_10007544;gcon_00003813;GELV01009933.1.p1 [NA ...]	0.382239	-0.232037	-0.614276	0.996721	0.955873	0.972244	LLUN001265-PA;birch_GLEAN_10007544;gcon_00003813;GELV01009933.1.p1 [NA ...]	509160	NA	24871200	509160	509160	280209000	48920720	NA	509160	509160	5339340	2617880000	162037000	NA	509160	56991000	83725000	509160
LLUN001406-PA;GELV01002792.1.p1 [NA ...]	0.053084	-0.623329	-0.676413	0.98118	0.400917	0.317999	LLUN001406-PA;GELV01002792.1.p1 [NA ...]	60275000	204895000	102237000	193989000	172469000	182977000	182383000	119042000	204468000	117744000	121590000	163801000	210624000	103283000	234790000	129683000	170715000	386318000
LLUN001460-PA;GELV01003195.1.p1;Steno.00546-RA;gcon_00012947;birch_GLEAN_10011675 [NA ...]	-0.756278	-3.99456	-3.23828	0.98118	0.052932	0.152653	LLUN001460-PA;GELV01003195.1.p1;Steno.00546-RA;gcon_00012947;birch_GLEAN_10011675 [NA ...]	5696500	169720	15201000	12562000	16572000	52192000	169720	169720	36025000	9003500	7551500	26190000	169720	29608000	169720	169720	169720	77821000
LLUN001491-PA;LLUN011760-PA;LLUN013286-PA;LLUN001494-PA;LLUN011813-PA;Steno.04164-RA;LLUN001490-PA;Steno.04142-RA;Steno.04170-RA;LLUN001492-PA;Steno.04103-RA;LLUN005576-PA;Steno.04145-RA;LLUN001493-PA;LLUN012314-PA [NA ...]	1.17274	1.26213	0.0893835	0.975133	0.726481	0.988188	LLUN001491-PA;LLUN011760-PA;LLUN013286-PA;LLUN001494-PA;LLUN011813-PA;Steno.04164-RA;LLUN001490-PA;Steno.04142-RA;Steno.04170-RA;LLUN001492-PA;Steno.04103-RA;LLUN005576-PA;Steno.04145-RA;LLUN001493-PA;LLUN012314-PA [NA ...]	339440	NA	NA	339440	169720	53631000	74038720	NA	NA	339440	169720	51121000	78136720	NA	NA	20373500	8509200	21472720
LLUN001655-PA;GELV01010830.1.p1;gcon_00003519;GELV01000536.1.p1 [NA ...]	0.48842	1.63267	1.14425	0.932398	0.048492	0.213782	LLUN001655-PA;GELV01010830.1.p1;gcon_00003519;GELV01000536.1.p1 [NA ...]	1287190	6603940	509160	7847020	38652300	83568000	136311000	2810440	28122820	4402720	2980940	11882440	72737000	119618000	38094000	29251720	37019720	450147000
LLUN001668-PA;birch_GLEAN_10004396;GELV01002852.1.p1 [NA ...]	-2.59722	-0.650655	1.94657	0.519868	0.802955	0.34533	LLUN001668-PA;birch_GLEAN_10004396;GELV01002852.1.p1 [NA ...]	NA	169720	NA	NA	38719000	39474720	NA	169720	NA	NA	169720	339440	NA	73543000	NA	NA	169720	65334000
LLUN001704-PA [NA ...]	-2.28627	-3.61948	-1.33321	0.689197	0.035671	0.363944	LLUN001704-PA [NA ...]	9954380	3414020	17694720	57626720	105880000	67840000	42881720	339440	36724720	9278020	17274000	169720	339440	127669720	339440	18887720	169720	91073000
LLUN001718-PA;GELV01004342.1.p1 [NA ...]	-0.34391	-1.08927	-0.745365	0.996721	0.275975	0.383686	LLUN001718-PA;GELV01004342.1.p1 [NA ...]	5283100	19278000	8964100	18693000	12502000	39021000	18402000	14162000	14705000	11363000	8589100	18816000	19126000	62818000	12077000	22663000	15579000	28036000
LLUN001719-PA;LLUN004232-PA;LLUN004231-PA;GELV01000346.1.p1;gcon_00016262 [NA ...]	-1.25435	0.727124	1.98147	0.994748	0.271075	0.537391	LLUN001719-PA;LLUN004232-PA;LLUN004231-PA;GELV01000346.1.p1;gcon_00016262 [NA ...]	87395000	270780000	171320000	23796000	313530000	422320000	726080000	142960000	143580000	176220000	149920000	169720	315880000	696870000	335710000	408380000	380100000	1035100000
LLUN001750-PA [NA ...]	-4.32391	-6.38466	-2.06074	0.000199	1.4e-05	0.152653	LLUN001750-PA [NA ...]	NA	18059000	4522900	12273000	NA	NA	NA	169720	9603800	169720	NA	NA	NA	169720	169720	169720	NA	NA
LLUN001762-PA;GELV01000799.1.p1 [NA ...]	0.979608	3.67277	2.69316	0.816557	0.007413	0.115352	LLUN001762-PA;GELV01000799.1.p1 [NA ...]	509160	37396920	3468540	18466100	233016000	650350000	1319650000	2352740	218193000	119086100	42507020	4615240	285921000	921350000	468183000	581500000	571666000	4146600000
LLUN001769-PA;gcon_00019158;GELV01002795.1.p1;birch_GLEAN_10003922;Steno.02749-RA [NA ...]	1.50187	1.48759	-0.0142831	0.88257	0.397446	0.935235	LLUN001769-PA;gcon_00019158;GELV01002795.1.p1;birch_GLEAN_10003922;Steno.02749-RA [NA ...]	169720	339440	NA	NA	NA	339440	14964000	339440	NA	NA	NA	339440	169720	24165600	NA	NA	NA	77439000
LLUN001793-PA;GELV01013761.1.p2 [NA ...]	-0.371714	1.25519	1.62691	0.962874	0.069452	0.054995	LLUN001793-PA;GELV01013761.1.p2 [NA ...]	169720	169720	NA	169720	2272000	2793700	5941200	169720	NA	169720	169720	169720	1043300	6949600	NA	1827900	1922500	41354000
LLUN001796-PA;GELV01001110.1.p1;Steno.01110-RA;gcon_00003662 [NA ...]	0.113297	-0.19163	-0.304927	0.994748	0.872892	0.770822	LLUN001796-PA;GELV01001110.1.p1;Steno.01110-RA;gcon_00003662 [NA ...]	5996100000	9530500000	9520700000	11096500000	8658500000	10255900000	7897700000	10908200000	9270000000	9191200000	10319600000	8100500000	9492500000	9495800000	13537300000	10990800000	11034500000	7889300000
LLUN001888-PA;gcon_00017219 [NA ...]	0.383699	2.09103	1.70734	0.996721	0.320105	0.437861	LLUN001888-PA;gcon_00017219 [NA ...]	339440	1978120	339440	169720	20701700	79088000	297050000	339440	20241200	169720	339440	339440	44923000	83337000	8909820	11765000	9937920	899420000
LLUN001889-PA [NA ...]	0.315933	0.410044	0.0941112	0.996721	0.631657	0.801085	LLUN001889-PA [NA ...]	12701500	60378440	34453440	46692420	234582000	451895000	1024566000	44021720	67197720	97735000	32262420	53469440	80262720	151492400	157958000	350469000	280953000	494753000
LLUN002035-PA [NA ...]	-3.98996	-3.24973	0.740234	0.835111	0.22884	0.859964	LLUN002035-PA [NA ...]	316010000	1911200000	1455500000	1187800000	507320000	553350000	169720	444010000	1049500000	645170000	169720	644090000	436100000	1226500000	532290000	664970000	169720	248650000
LLUN002054-PA;gcon_00012336;birch_GLEAN_10008668;GELV01003088.1.p1;Steno.15835-RA [NA ...]	-0.830025	1.25534	2.08537	0.977905	0.663842	0.513483	LLUN002054-PA;gcon_00012336;birch_GLEAN_10008668;GELV01003088.1.p1;Steno.15835-RA [NA ...]	339440	339440	NA	169720	34994000	88319400	121995000	339440	NA	169720	169720	509160	13276720	91034000	NA	6803800	15129000	269868000
LLUN002086-PA;gcon_00002151;Steno.17016-RA [NA ...]	0.35714	-0.54669	-0.90383	0.996721	0.849303	0.912803	LLUN002086-PA;gcon_00002151;Steno.17016-RA [NA ...]	169720	NA	NA	169720	NA	18640000	62365000	NA	NA	169720	NA	169720	169720	NA	NA	15711000	NA	169720
LLUN002147-PA;GELV01006841.1.p1;gcon_00015007;Steno.12681-RA [NA ...]	-1.78824	-3.54161	-1.75337	0.837711	0.065309	0.382455	LLUN002147-PA;GELV01006841.1.p1;gcon_00015007;Steno.12681-RA [NA ...]	82430720	63421720	80441720	84160720	13932300	77820000	100933000	52158440	509160	509160	28248720	50974440	8931440	68000720	3526340	21031620	1457820	123965000
LLUN002162-PA;GELV01006914.1.p1 [NA ...]	0.915848	2.25225	1.3364	0.972991	0.365685	0.687652	LLUN002162-PA;GELV01006914.1.p1 [NA ...]	2946600	13349000	169720	169720	47578000	65700000	102390000	5790900	169720	12526000	9582100	9924600	39750000	122820000	23236000	33382000	36859000	184400000
LLUN002214-PA;GELV01005838.1.p1;birch_GLEAN_10005497 [NA ...]	0.678473	2.24892	1.57044	0.972991	0.17661	0.387436	LLUN002214-PA;GELV01005838.1.p1;birch_GLEAN_10005497 [NA ...]	169720	169720	169720	NA	8878100	17178440	23713000	169720	3550700	NA	169720	509160	6363000	44410000	169720	NA	4949800	197782000
LLUN002222-PA;LLUN011280-PA;GELV01002434.1.p1;Steno.09724-RA;Steno.09728-RA;Steno.09725-RA;birch_GLEAN_10009828;Steno.09736-RA;Steno.09726-RA;Steno.09723-RA;Steno.09722-RA;Steno.09727-RA [NA ...]	3.13818	1.26952	-1.86867	0.835111	0.490004	0.960509	LLUN002222-PA;LLUN011280-PA;GELV01002434.1.p1;Steno.09724-RA;Steno.09728-RA;Steno.09725-RA;birch_GLEAN_10009828;Steno.09736-RA;Steno.09726-RA;Steno.09723-RA;Steno.09722-RA;Steno.09727-RA [NA ...]	509160	576499440	169720	339440	1930520000	2662666700	1791593800	68238720	943280000	401969720	144929720	208379440	1156789720	6976278000	169720	1807830000	339440	5445570000
LLUN002242-PA;GELV01004652.1.p1;birch_GLEAN_10014837 [NA ...]	-1.33558	-0.654018	0.681563	0.994748	0.570395	0.811969	LLUN002242-PA;GELV01004652.1.p1;birch_GLEAN_10014837 [NA ...]	30112000	37706000	34914000	61837000	47981000	44450720	47583000	44028000	61367000	169720	30211000	57132720	66015000	80761000	66412000	46570000	41299000	125847000
LLUN002331-PA [NA ...]	-4.29356	-4.17989	0.113666	0.796045	0.353721	0.997594	LLUN002331-PA [NA ...]	17171000	142570000	NA	169720	227900000	533320000	293030000	5854500	NA	169720	169720	169720	62663000	169720	NA	429020000	169720	169720
LLUN002402-PA [NA ...]	-4.3351	-3.37634	0.958759	0.081222	0.048492	0.865146	LLUN002402-PA [NA ...]	8133100	49388000	27028000	169720	61736000	NA	169720	169720	75082000	169720	169720	NA	169720	169720	65174000	72507000	169720	NA
LLUN002541-PA [NA ...]	-0.995946	-0.0774581	0.918488	0.941367	0.842098	0.504723	LLUN002541-PA [NA ...]	339440	28323720	339440	339440	128109000	130120000	101416000	339440	14063720	339440	339440	6160420	63644000	126521000	40195000	38024000	11370720	7896320
LLUN002560-PA;gcon_00015341;GELV01009922.1.p2;gcon_00018746 [NA ...]	1.19429	4.19644	3.00215	0.863195	0.002328	0.015634	LLUN002560-PA;gcon_00015341;GELV01009922.1.p2;gcon_00018746 [NA ...]	8438800	169720	5492200	169720	234890000	233280000	330040000	169720	51705000	30157000	16209000	15932000	283750000	284020000	179870000	196330000	237230000	950600000
LLUN002572-PA [NA ...]	-2.78797	0.445231	3.2332	0.41564	0.794446	0.131641	LLUN002572-PA [NA ...]	169720	2078400	NA	169720	29152000	76787000	16309000	169720	NA	169720	169720	169720	13146000	26791000	NA	10053000	13488000	33784000
LLUN002573-PA [NA ...]	0.215212	1.19231	0.977093	0.994748	0.156167	0.278029	LLUN002573-PA [NA ...]	169720	169720	NA	NA	NA	169720	7754400	169720	NA	NA	NA	169720	169720	8879900	NA	NA	NA	33680000
LLUN002620-PA;GELV01002428.1.p1;Steno.16311-RA;birch_GLEAN_10015059;gcon_00017317 [NA ...]	0.509299	0.223572	-0.285727	0.556634	0.595233	0.537391	LLUN002620-PA;GELV01002428.1.p1;Steno.16311-RA;birch_GLEAN_10015059;gcon_00017317 [NA ...]	78290720	108630720	51215720	88563440	302475000	397948000	419400000	127927720	297405000	119433720	105618720	224558720	252870000	492907000	204930200	185577000	240326000	673800000
LLUN002654-PA;GELV01014450.1.p1;Steno.01116-RA;GELV01000498.1.p2 [NA ...]	0.301672	0.577728	0.276056	0.996721	0.840558	0.912803	LLUN002654-PA;GELV01014450.1.p1;Steno.01116-RA;GELV01000498.1.p2 [NA ...]	1972540	10057320	82944500	509160	17246440	105915400	98371900	339440	15225440	509160	16542500	1695340000	742230000	5900320	509160	432214000	574269720	65750420
LLUN002663-PA [NA ...]	-2.62815	-4.06645	-1.4383	0.893893	0.012575	0.102312	LLUN002663-PA [NA ...]	3667400000	9277100000	3347400000	10700000000	4609300000	3505200000	3144100	4828600000	5131800000	3645600000	2241500000	6548900000	2287200000	3595700000	3599200000	2410300	1882400000	436480000
LLUN002799-PA [NA ...]	-0.0099851	-1.97377	-1.96379	0.996721	0.051912	0.069768	LLUN002799-PA [NA ...]	5099600	33162000	12498000	19954000	16445000	19378000	21448000	14151000	27878000	10922000	8911500	21080000	12210000	16724000	12427000	18881000	11587000	30309000
LLUN002890-PA;GELV01006580.1.p1;gcon_00013798 [NA ...]	0.294871	1.09861	0.803743	0.996721	0.461577	0.642911	LLUN002890-PA;GELV01006580.1.p1;gcon_00013798 [NA ...]	169720	169720	NA	NA	NA	7136800	24341000	169720	NA	NA	NA	169720	169720	11482000	NA	NA	NA	60122000
LLUN002936-PA;GELV01015438.1.p1;gcon_00008827;Steno.19578-RA [NA ...]	-0.00193237	1.02821	1.03014	0.996721	0.016437	0.033858	LLUN002936-PA;GELV01015438.1.p1;gcon_00008827;Steno.19578-RA [NA ...]	482324900	1135240000	918241000	1027366000	1810490000	1046707000	4950800000	743821600	1351768000	271099320	560596700	1097413000	3020160000	5820200000	1205745000	3185690000	2939670000	3774930000
LLUN002937-PA [NA ...]	0.336179	0.303452	-0.0327262	0.845854	0.52707	0.939121	LLUN002937-PA [NA ...]	102059440	192510720	174214500	269191000	331346000	346789000	846300000	233475000	218634000	226676000	121869320	310659820	432097200	898680000	250041000	295579000	263655200	1422510000
LLUN002998-PA;Steno.19474-RA [NA ...]	-1.21149	0.603824	1.81532	0.512273	0.431152	0.080063	LLUN002998-PA;Steno.19474-RA [NA ...]	4150140	7190120	NA	339440	43244440	153668000	170582900	339440	NA	339440	509160	509160	509160	89138720	NA	65792000	69422000	375969000
LLUN003014-PA [NA ...]	0.211148	-0.0168853	-0.228034	0.893371	0.876123	0.468476	LLUN003014-PA [NA ...]	14920000	77451000	32903000	61752000	87454000	158410000	208960000	32073000	89969000	60001000	36125000	79059000	89654000	248690000	68315000	86140000	65745000	398310000
LLUN003015-PA [NA ...]	-0.194246	-0.00337854	0.190868	0.996721	0.829367	0.969578	LLUN003015-PA [NA ...]	169720	5207000	3937300	9508200	10140000	33599000	25357000	169720	6355200	5376300	2327900	6346600	7489700	29325000	6455800	13762000	14176000	47897000
LLUN003209-PA [NA ...]	-0.851636	1.38717	2.23881	0.996721	0.612545	0.595349	LLUN003209-PA [NA ...]	4935120	12736720	3568200	2664920	169267000	611761720	739004000	17995700	169720	22521900	4316620	3660640	22850400	814290000	5595200	112309000	72868700	5364890000
LLUN003236-PA [NA ...]	-1.44318	-3.98493	-2.54175	0.837711	0.056214	0.309303	LLUN003236-PA [NA ...]	NA	10207000	6745700	12830000	4787300	169720	NA	169720	9625700	169720	169720	4969000	NA	169720	169720	169720	169720	10553000
LLUN003263-PA [NA ...]	0.364694	0.200698	-0.163996	0.971225	0.805996	0.886149	LLUN003263-PA [NA ...]	10385440	16815440	21747000	29528440	51762720	113597600	113243720	34305620	29926000	25557440	35714000	53600440	81273000	180721720	33957720	52374100	47639000	316149000
LLUN003300-PA;gcon_00012161;Steno.11436-RA;GELV01012652.1.p1 [NA ...]	2.65922	1.32623	-1.33299	0.82506	0.970034	0.394472	LLUN003300-PA;gcon_00012161;Steno.11436-RA;GELV01012652.1.p1 [NA ...]	169720	169720	15936000	138210000	127170000	127760000	202650000	60036000	38029000	42937000	18935000	135640000	49744000	355880000	38677000	71785000	60604000	34994000
LLUN003373-PA;Steno.16134-RA;gcon_00014659;JAA98463.1 [NA ...]	-0.837773	2.02034	2.85811	0.972991	0.18868	0.152653	LLUN003373-PA;Steno.16134-RA;gcon_00014659;JAA98463.1 [NA ...]	7568720	94811520	6410540	14810440	188990000	510360000	743870000	2293640	4545840	68658720	4864300	103128720	377049300	725616000	127428420	252253300	139349720	2192139000
LLUN003379-PA [NA ...]	-0.176328	-0.359334	-0.183006	0.996721	0.311568	0.491037	LLUN003379-PA [NA ...]	17540100	110544000	57514100	64008720	152801000	154482000	195003000	42519720	122456000	66115000	53166000	29182720	96411000	225520000	79991000	89017000	97309000	314888000
LLUN003391-PA;GELV01008852.1.p1 [NA ...]	0.352882	1.97604	1.62315	0.977905	0.061904	0.152653	LLUN003391-PA;GELV01008852.1.p1 [NA ...]	169720	169720	NA	NA	NA	169720	11444000	169720	NA	NA	NA	169720	169720	24022000	NA	NA	NA	40198000
LLUN003419-PA [NA ...]	0.366644	4.59762	4.23098	0.996721	0.060204	0.108317	LLUN003419-PA [NA ...]	509160	4291040	169720	169720	NA	48283440	420809000	509160	169720	169720	NA	509160	24205440	335370000	38202000	58367000	NA	789394000
LLUN003501-PA;gcon_00010299 [NA ...]	0.339497	-0.458226	-0.797723	0.835111	0.52362	0.189041	LLUN003501-PA;gcon_00010299 [NA ...]	149427000	775330000	606750000	398467000	592009720	590939720	824880000	552530000	625129720	483496000	422954000	806140000	429069720	860030000	478549720	716830000	482940720	589669720
LLUN003526-PA [NA ...]	-0.0331231	0.156061	0.189184	0.871635	0.747947	0.776463	LLUN003526-PA [NA ...]	339374900	550276000	638298200	976584000	841360000	832480000	1795860000	51151000	523026000	1062843000	643145800	1251179000	828229000	806720000	909553000	1140350000	637940000	3672750000
LLUN003571-PA;GELV01005165.1.p1;gcon_00010421 [NA ...]	-0.247672	-3.49832	-3.25065	0.996721	0.070849	0.14814	LLUN003571-PA;GELV01005165.1.p1;gcon_00010421 [NA ...]	2181000	9310400	8089000	169720	NA	14246000	30558000	8802400	9616900	10135000	NA	169720	169720	9622600	169720	169720	NA	45343000
LLUN003598-PA;birch_GLEAN_10011260 [NA ...]	3.11882	4.20482	1.086	0.048296	0.002549	0.454439	LLUN003598-PA;birch_GLEAN_10011260 [NA ...]	339440	169720	169720	169720	131240000	111869720	477475600	16533000	28357000	33896000	169720	32276720	237159720	511730000	93488000	169720	156860000	897910000
LLUN003611-PA;GELV01009416.1.p1;birch_GLEAN_10008810 [NA ...]	0.300057	-2.56692	-2.86698	0.972991	0.436019	0.28874	LLUN003611-PA;GELV01009416.1.p1;birch_GLEAN_10008810 [NA ...]	126990000	291870000	332320000	403440000	264350000	298399720	402640000	238750000	403660000	232260000	280760000	492609720	169720	666220000	319950000	476880000	236630000	105829720
LLUN003630-PA;GELV01001248.1.p1 [NA ...]	1.83807	0.190679	-1.64739	0.736176	0.854021	0.475275	LLUN003630-PA;GELV01001248.1.p1 [NA ...]	169720	4702800	169720	4472900	10114000	14913000	27321000	169720	16446000	4777200	9076600	9313300	19205000	29752000	9019800	169720	169720	53187000
LLUN003780-PA [NA ...]	-4.6084	-6.80491	-2.19651	5.1e-05	4e-06	0.653694	LLUN003780-PA [NA ...]	8174000	50423000	13853000	119440000	52547000	85397000	254170000	169720	169720	169720	169720	59028000	169720	17642000	169720	169720	169720	55809000
LLUN003786-PA [NA ...]	1.19023	3.52032	2.33008	0.972991	0.045799	0.149405	LLUN003786-PA [NA ...]	169720	169720	NA	169720	169720	19017000	12259000	169720	NA	169720	169720	30711000	105650000	17149000	NA	47023000	6016200	8018500
LLUN004000-PA;birch_GLEAN_10007908;gcon_00018676;Steno.12691-RA [NA ...]	0.215032	-0.662243	-0.877276	0.976738	0.567303	0.427015	LLUN004000-PA;birch_GLEAN_10007908;gcon_00018676;Steno.12691-RA [NA ...]	14035500	58346720	63262000	99203000	91617000	39810720	56778720	38931000	75674720	98764000	45067000	91177720	120905000	71459720	82305720	121069720	53630720	72432720
LLUN004066-PA;birch_GLEAN_10012596 [NA ...]	0.828226	4.3492	3.52097	0.996721	0.188024	0.313965	LLUN004066-PA;birch_GLEAN_10012596 [NA ...]	339440	67716700	169720	339440	216858400	67876440	2462240000	339440	6687500	67392000	339440	509160	25707720	3312440000	13856000	230487000	126091000	16112517000
LLUN004100-PA;gcon_00001723;birch_GLEAN_10011829;LLUN001322-PA;LLUN006723-PA;GELV01015897.1.p1 [NA ...]	0.810016	2.6393	1.82929	0.893893	0.043199	0.226951	LLUN004100-PA;gcon_00001723;birch_GLEAN_10011829;LLUN001322-PA;LLUN006723-PA;GELV01015897.1.p1 [NA ...]	15654600	70619000	5181520	48495920	89824000	1075400000	2715840000	56117400	299859000	70663000	22342000	7808200	458491000	1355490000	104120000	247274000	347946000	14463300000
LLUN004164-PA;gcon_00019380;GELV01004103.1.p1;GELV01013933.1.p1;Steno.18801-RA [NA ...]	-4.31407	-6.82411	-2.51005	5e-06	0	0.00403	LLUN004164-PA;gcon_00019380;GELV01004103.1.p1;GELV01013933.1.p1;Steno.18801-RA [NA ...]	15144000	72620600	36984000	48040720	48510000	111662500	169720	24077720	5425900	339440	169720	32859720	169720	339440	169720	2700120	169720	160263000
LLUN004220-PA;GELV01000071.1.p1 [NA ...]	1.67337	4.14588	2.47251	0.972991	0.256742	0.537391	LLUN004220-PA;GELV01000071.1.p1 [NA ...]	169720	10099000	169720	169720	169720	169720	498220000	169720	169720	169720	1578300	169720	212500000	5770800	210570000	201990000	169720	16939000
LLUN004266-PA;GELV01004690.1.p1 [NA ...]	-5.38736	-1.4106	3.97676	0.000407	0.158201	0.001187	LLUN004266-PA;GELV01004690.1.p1 [NA ...]	14323000	NA	11638000	169720	NA	NA	169720	NA	169720	169720	NA	NA	169720	NA	21783000	25396000	NA	NA
LLUN004371-PA;GELV01000181.1.p1;gcon_00016496 [NA ...]	1.4516	-0.310627	-1.76222	0.845854	0.962894	0.476439	LLUN004371-PA;GELV01000181.1.p1;gcon_00016496 [NA ...]	17754000	169720	15898720	339440	7970620	NA	169720	19688000	18962900	24218100	53879000	NA	13026000	169720	29928000	12076720	22740000	NA
LLUN004402-PA [NA ...]	0.78754	1.64313	0.855586	0.825696	0.153063	0.65922	LLUN004402-PA [NA ...]	339440	339440	1272520	339440	21246600	36195000	52096720	339440	19535720	16251800	1330220	339440	20054100	38162000	18990500	12903720	21466800	519550000
LLUN004462-PA;GELV01015523.1.p1;GELV01017267.1.p1 [NA ...]	-1.05088	2.16997	3.22085	0.972991	0.106814	0.091076	LLUN004462-PA;GELV01015523.1.p1;GELV01017267.1.p1 [NA ...]	169720	169720	NA	15305000	169720	29134000	42639000	169720	NA	169720	169720	169720	11141000	21938000	NA	10246000	9194400	236200000
LLUN004537-PA;GELV01009219.1.p1 [NA ...]	3.51192	0.704157	-2.80776	0.43207	0.79963	0.304184	LLUN004537-PA;GELV01009219.1.p1 [NA ...]	169720	169720	10217000	169720	24179000	23455000	20644000	18098000	71969000	4637300	19424000	47485000	27426000	15896000	169720	36258000	10464000	22284000
LLUN004555-PA [NA ...]	2.34978	3.96983	1.62005	0.962874	0.383106	0.806747	LLUN004555-PA [NA ...]	169720	169720	NA	169720	314120000	285540000	169720	7726400	NA	232210000	89906000	6597600	4576500	397280000	NA	255530000	433240000	188720000
LLUN004621-PA;GELV01008910.1.p1;gcon_00000734;Steno.00058-RA [NA ...]	0.31411	1.93097	1.61686	0.996721	0.41786	0.458093	LLUN004621-PA;GELV01008910.1.p1;gcon_00000734;Steno.00058-RA [NA ...]	339440	13375000	169720	169720	47397000	55459000	130083000	1396900	17361000	3040300	169720	339440	17526600	61397000	8642400	26180000	19741000	305850000
LLUN004631-PA;LLUN010520-PA [NA ...]	0.485215	0.573648	0.0884331	0.60475	0.11748	0.830852	LLUN004631-PA;LLUN010520-PA [NA ...]	327056000	698430000	630565000	2272060000	1033710000	1401610000	1537900000	1136480000	1436310000	1323520000	458640000	2767610000	1047550000	2107670000	1450090000	2012440000	2645150000	4502770000
LLUN004684-PA;Steno.08485-RA [NA ...]	-0.807705	1.75163	2.55933	0.976738	0.545482	0.402045	LLUN004684-PA;Steno.08485-RA [NA ...]	339440	5909500	169720	169720	19371700	34837400	51841000	169720	169720	169720	339440	1660620	5329820	13036000	8706900	22457000	12099720	840730000
LLUN004826-PA [NA ...]	-4.12407	-5.2828	-1.15873	0.284623	0.039018	0.727694	LLUN004826-PA [NA ...]	7909300	23380000	NA	23267000	33103000	41855000	17194000	169720	NA	1860200	4567900	169720	5839300	34482000	NA	169720	169720	169720
LLUN004905-PA;GELV01010812.1.p1;Steno.10131-RA;birch_GLEAN_10014490;gcon_00013155 [NA ...]	2.40084	2.05768	-0.343158	0.416434	0.373343	0.681417	LLUN004905-PA;GELV01010812.1.p1;Steno.10131-RA;birch_GLEAN_10014490;gcon_00013155 [NA ...]	339440	169720	169720	339440	3106520	15544920	22612000	3876000	4876500	8115920	2663720	509160	4272320	8949300	7040600	6992620	9457400	735748000
LLUN004982-PA;GELV01009999.1.p1 [NA ...]	-0.751327	-0.703908	0.0474184	0.996721	0.807944	0.864494	LLUN004982-PA;GELV01009999.1.p1 [NA ...]	9311900	89451000	38325000	55272000	34598000	38576000	64186000	32652000	130340000	47705000	169720	43969000	76380000	95740000	95124000	47059000	43894000	42394000
LLUN005186-PA [NA ...]	-0.0647085	-3.02961	-2.9649	0.996721	0.217379	0.294355	LLUN005186-PA [NA ...]	172750000	210450000	273530000	706020000	168310000	140940000	211790000	295470000	248530000	164130000	162480000	286290000	169720	241980000	346780000	155340000	215250000	80530000
LLUN005281-PA;GELV01011591.1.p1 [NA ...]	2.02595	4.87634	2.85039	0.721466	6.5e-05	0.000861	LLUN005281-PA;GELV01011591.1.p1 [NA ...]	169720	169720	NA	NA	169720	169720	76142000	169720	NA	NA	169720	169720	169720	42167000	NA	NA	18149000	383130000
LLUN005294-PA [NA ...]	0.133903	0.100058	-0.0338457	0.996721	0.872946	0.994663	LLUN005294-PA [NA ...]	188739620	1696867000	473796920	698339000	1207438000	1733920000	2761650000	528602000	1409848000	703836600	324027000	1057174000	847709000	1720090000	865712900	1455750000	841730000	3379100000
LLUN005308-PA;GELV01000987.1.p1;gcon_00010136;birch_GLEAN_10005622 [NA ...]	4.33085	1.31333	-3.01752	0.174558	0.612545	0.21491	LLUN005308-PA;GELV01000987.1.p1;gcon_00010136;birch_GLEAN_10005622 [NA ...]	169720	169720	169720	169720	169720	339440	169720	43849000	169720	52585000	26016000	339440	3186300	169720	1011700	169720	169720	86409000
LLUN005349-PA [NA ...]	0.298431	-0.0552274	-0.353658	0.972991	0.769868	0.527874	LLUN005349-PA [NA ...]	40751440	150769440	62520720	192789720	132459720	106823720	212941000	116089440	129660000	91370400	74617720	149989440	205969000	323803000	109322300	126756000	138716000	388150000
LLUN005354-PA;GELV01005682.1.p1 [NA ...]	-1.30878	-1.66182	-0.353036	0.972991	0.672952	0.955621	LLUN005354-PA;GELV01005682.1.p1 [NA ...]	8427400	169720	18908000	31525000	169720	44790000	169720	12729000	27985000	13298000	169720	169720	15823000	169720	3556200	24925000	14805000	169720
LLUN005380-PA [NA ...]	-0.713482	-0.832893	-0.119411	0.996721	0.848992	0.988121	LLUN005380-PA [NA ...]	169720	70497000	169720	105050000	169720	NA	32623000	169720	104960000	169720	169720	NA	169720	10678000	169720	18419000	60339000	NA
LLUN005387-PA;GELV01015252.1.p1 [NA ...]	0.0133744	-1.05594	-1.06931	0.972991	0.247218	0.180622	LLUN005387-PA;GELV01015252.1.p1 [NA ...]	29456000	197530000	35163000	88045000	81762000	53456000	44867000	71402000	191670000	92937000	63664000	58911000	94592000	235020000	82169000	35562000	28671000	110590000
LLUN005498-PA;GELV01009281.1.p1;birch_GLEAN_10008868;gcon_00005836;Steno.04218-RA [NA ...]	-0.878425	-0.731485	0.14694	0.300193	0.156754	0.876198	LLUN005498-PA;GELV01009281.1.p1;birch_GLEAN_10008868;gcon_00005836;Steno.04218-RA [NA ...]	363033700	589987000	373709720	916359720	1043142000	618035000	989722000	86536440	269363900	160849440	353398100	454359300	384149720	898868000	437841520	558321000	469229440	1055590000
LLUN005504-PA [NA ...]	-0.609406	0.770459	1.37987	0.974149	0.270835	0.197953	LLUN005504-PA [NA ...]	339440	12526720	339440	169720	13337720	217122000	120339000	339440	11101720	169720	339440	339440	42221000	81708000	27862100	17560000	33023500	339440
LLUN005587-PA [NA ...]	-1.43686	-0.689545	0.747317	0.837711	0.552009	0.891847	LLUN005587-PA [NA ...]	25901600	59023000	8751120	90491000	50266000	142358000	118632000	31081720	40046000	339440	339440	115981000	112533000	148561000	31154500	83637000	16842720	168365000
LLUN005610-PA;gcon_00000208;Steno.17493-RA [NA ...]	-0.33398	-1.29834	-0.964365	0.971225	0.070849	0.261782	LLUN005610-PA;gcon_00000208;Steno.17493-RA [NA ...]	13790270	159094200	74824900	181564000	121018000	120560000	132956800	39933200	79161900	46471300	46514000	136092000	19532440	178151000	76694000	79509700	66832600	205024000
LLUN005643-PA [NA ...]	0.675986	0.129538	-0.546448	0.996721	0.95961	0.917553	LLUN005643-PA [NA ...]	14433720	169720	72398720	80987720	15188200	129037800	31706720	3676200	14784720	124045000	68972720	84192660	13712600	19811000	3686620	207479720	189525000	515847300
LLUN005700-PA [NA ...]	0.725076	2.28167	1.5566	0.972991	0.070849	0.237246	LLUN005700-PA [NA ...]	169720	169720	169720	NA	169720	7462500	12328000	169720	7705000	NA	169720	169720	7592300	11342000	169720	NA	6716300	71831000
LLUN005718-PA;gcon_00006907;Steno.14172-RA;Steno.14171-RA [NA ...]	-0.00316471	1.11314	1.1163	0.98118	0.644124	0.525645	LLUN005718-PA;gcon_00006907;Steno.14172-RA;Steno.14171-RA [NA ...]	339440	339440	169720	339440	17276200	37261000	149912000	339440	169720	339440	339440	339440	339440	50683000	8062700	15993500	5961520	384113000
LLUN005746-PA [NA ...]	-0.838205	-2.64627	-1.80807	0.893371	0.005878	0.068217	LLUN005746-PA [NA ...]	24492000	96556000	21918000	67118000	75226000	65971000	103170000	72967000	10544000	19763000	26276000	26667000	39326000	39119000	27667000	17065000	9052000	87703000
LLUN005776-PA;GELV01000518.1.p1;LLUN002112-PA;gcon_00009820;birch_GLEAN_10015149;LLUN000011-PA;GELV01016608.1.p1;GELV01010399.1.p1 [NA ...]	-0.0797935	1.35884	1.43864	0.996721	0.105846	0.152653	LLUN005776-PA;GELV01000518.1.p1;LLUN002112-PA;gcon_00009820;birch_GLEAN_10015149;LLUN000011-PA;GELV01016608.1.p1;GELV01010399.1.p1 [NA ...]	52747000	386794000	74018000	93127000	957750000	1371310000	1275290000	98353000	291134000	170607000	192012000	137515000	248391000	1825590000	910924000	538050000	1294093000	5675700000
LLUN005826-PA;GELV01014223.1.p1;gcon_00004767;Steno.12284-RA [NA ...]	1.32937	2.56702	1.23765	0.284623	0.061904	0.964849	LLUN005826-PA;GELV01014223.1.p1;gcon_00004767;Steno.12284-RA [NA ...]	509160	50714440	130759720	339440	59585720	48796440	24886420	178279440	362100000	146169720	118059720	509160	191859440	521918800	167929720	254182700	210089720	275567000
LLUN005836-PA [NA ...]	1.88079	2.30756	0.426768	0.599512	0.090976	0.750561	LLUN005836-PA [NA ...]	169720	9966500	169720	169720	53555000	180140000	396910000	2300000	26735000	10146000	169720	3722000	38671000	128470000	169720	66014000	36045000	280230000
LLUN005932-PA [NA ...]	1.5216	1.24896	-0.27264	0.972991	0.77404	0.967293	LLUN005932-PA [NA ...]	169720	169720	NA	169720	169720	73042000	185540000	4493800	NA	169720	169720	169720	169720	169720	NA	49083000	24060000	18952000
LLUN005935-PA [NA ...]	0.460623	2.0684	1.60778	0.815733	0.05371	0.415358	LLUN005935-PA [NA ...]	169720	7968000	1851400	5183000	31747000	40484000	24718000	169720	15354000	21106000	5408400	14122000	38274000	74182000	39070000	43530000	44796000	77164000
LLUN006014-PA [NA ...]	-1.23215	-1.11858	0.113576	0.796045	0.413041	0.938185	LLUN006014-PA [NA ...]	3052640	43494100	4608720	50002720	82686000	13088720	92439000	8076340	6087220	9848720	5325540	339440	13971440	98727720	22629000	9291920	12684440	119255000
LLUN006015-PA [NA ...]	-0.43074	0.296826	0.727566	0.996721	0.691144	0.679721	LLUN006015-PA [NA ...]	169720	169720	169720	8940200	3177000	11773000	8261000	169720	4302400	1167800	169720	169720	169720	17500000	2928200	169720	7666700	55688000
LLUN006026-PA;Steno.10142-RA;GELV01015030.1.p1;gcon_00018093 [NA ...]	0.683728	4.17505	3.49132	0.972991	0.000269	0.002075	LLUN006026-PA;Steno.10142-RA;GELV01015030.1.p1;gcon_00018093 [NA ...]	169720	4989100	169720	169720	169720	339440	3184900	169720	169720	7872400	169720	339440	45033000	169720	11862000	33442000	12977000	217488000
LLUN006093-PA;GELV01012539.1.p1;Steno.10144-RA;gcon_00005550 [NA ...]	0.153378	-0.424872	-0.57825	0.972991	0.17661	0.132066	LLUN006093-PA;GELV01012539.1.p1;Steno.10144-RA;gcon_00005550 [NA ...]	1995450000	5094700000	4540000000	4808900000	5280600000	4587500000	5742700000	5607100000	5483300000	3704990000	3025180000	5101300000	4254300000	4950600000	4865300000	4552220000	3400260000	5534500000
LLUN006098-PA [NA ...]	1.26284	1.88206	0.619223	0.98118	0.691144	0.938185	LLUN006098-PA [NA ...]	3141520	121580000	169720	169720	169720	203169720	563570000	169720	114700000	76676000	169720	339440	98567720	198580000	169720	136410000	12095000	107783400
LLUN006122-PA;gcon_00014768 [NA ...]	2.4019	0.739246	-1.66265	0.033778	0.583627	0.08814	LLUN006122-PA;gcon_00014768 [NA ...]	169720	169720	NA	339440	339440	339440	14141000	864220	NA	1427320	339440	339440	169720	169720	NA	4844500	4274100	88771000
LLUN006130-PA [NA ...]	-0.0240367	-0.0385627	-0.0145261	0.98118	0.977289	0.876198	LLUN006130-PA [NA ...]	460781000	855590000	992120000	1952970000	1304110000	1672960000	1576600000	816350000	1430480000	1149890000	708260000	1303070000	1373290000	2709660000	1262170000	1341680000	1464480000	2105390000
LLUN006247-PA [NA ...]	0.0040059	-0.471409	-0.475415	0.996721	0.33673	0.390557	LLUN006247-PA [NA ...]	417290000	1530000000	577640000	962670000	894150000	1330000000	1788500000	841620000	832410000	606410000	386130000	1413600000	717310000	1595700000	923450000	1175700000	529720000	1342900000
LLUN006270-PA [NA ...]	0.0141645	0.184335	0.170171	0.996721	0.498494	0.672715	LLUN006270-PA [NA ...]	43492000	202256000	161029000	219380000	277815000	283787000	411300000	124261000	257908000	169506000	74918000	127079000	264607000	564470000	233673000	271546000	190563000	1095300000
LLUN006452-PA;GELV01003171.1.p1 [NA ...]	1.08391	3.04072	1.95681	0.98118	0.459705	0.710082	LLUN006452-PA;GELV01003171.1.p1 [NA ...]	169720	NA	17554000	169720	169720	24235000	15982000	NA	169720	169720	8204200	115810000	286560000	NA	169720	50656000	66098000	40423000
LLUN006462-PA;birch_GLEAN_10015775;GELV01005522.1.p1;gcon_00012168 [NA ...]	0.132078	0.141821	0.00974321	0.962874	0.673787	0.954579	LLUN006462-PA;birch_GLEAN_10015775;GELV01005522.1.p1;gcon_00012168 [NA ...]	436850000	1097900000	1579600000	3064100000	844070000	1333400000	1515700000	1219400000	1585800000	1919600000	1085900000	960150000	1234300000	2580000000	867430000	1780500000	3061200000	3630700000
LLUN006493-PA [NA ...]	0.0514747	-0.0312037	-0.0826784	0.996721	0.951224	0.943736	LLUN006493-PA [NA ...]	226465000	617159000	439586000	838970000	539510000	767340000	947360000	279104000	629330000	511554000	297124000	732342000	614450000	1920870000	506005000	672490000	617050000	911270000
LLUN006525-PA;GELV01007493.1.p1;gcon_00014480;Steno.01431-RA [NA ...]	-0.000298431	0.936801	0.9371	0.996721	0.217098	0.203292	LLUN006525-PA;GELV01007493.1.p1;gcon_00014480;Steno.01431-RA [NA ...]	5314500	67828000	5126420	13034120	289465000	294605000	498000000	4875420	60751200	41534200	10099720	32691100	107969000	355376000	55445300	126086000	120735000	635220000
LLUN006527-PA;GELV01004433.1.p1;gcon_00016954;Steno.01492-RA [NA ...]	0.644533	2.78574	2.14121	0.893893	0.065506	0.282293	LLUN006527-PA;GELV01004433.1.p1;gcon_00016954;Steno.01492-RA [NA ...]	169720	169720	169720	30124720	NA	22884720	37398000	169720	16108000	339440	NA	339440	20972000	32387000	10272000	20958720	NA	173871000
LLUN006623-PA;LLUN010167-PA;LLUN004405-PA;GELV01016559.1.p1 [NA ...]	-3.23453	-1.53026	1.70427	0.662478	0.70553	0.548787	LLUN006623-PA;LLUN010167-PA;LLUN004405-PA;GELV01016559.1.p1 [NA ...]	3350900	42645000	11050000	17831000	95406000	184170000	95138000	169720	74886000	72512000	169720	169720	110630000	209020000	48523000	91341000	6213400	169720
LLUN006627-PA;GELV01002767.1.p1;gcon_00008171;Steno.00059-RA [NA ...]	-0.324687	-0.573221	-0.248535	0.825696	0.061904	0.393414	LLUN006627-PA;GELV01002767.1.p1;gcon_00008171;Steno.00059-RA [NA ...]	483542000	1510530000	968065000	1300270000	1129980000	1012300000	830110000	762019000	1154280000	666994000	684854000	1200100000	654366000	1451890000	1191433000	1008756000	989356000	1579640000
LLUN006640-PA;GELV01004785.1.p1;gcon_00014966;birch_GLEAN_10009683 [NA ...]	3.69702	2.62308	-1.07394	0.837711	0.583627	0.882602	LLUN006640-PA;GELV01004785.1.p1;gcon_00014966;birch_GLEAN_10009683 [NA ...]	NA	169720	169720	169720	NA	169720	NA	24188000	37028000	169720	NA	169720	NA	169720	169720	58034000	NA	64439000
LLUN006782-PA [NA ...]	0.684405	0.11846	-0.565945	0.972991	0.878574	0.65922	LLUN006782-PA [NA ...]	339440	509160	6598400	NA	169720	1939540	26704800	4632420	5650420	NA	169720	509160	339440	7170440	339440	NA	3771100	185446000
LLUN006807-PA;GELV01008319.1.p1;gcon_00017886;Steno.00967-RA [NA ...]	-0.238344	1.44287	1.68121	0.962874	0.125481	0.091297	LLUN006807-PA;GELV01008319.1.p1;gcon_00017886;Steno.00967-RA [NA ...]	509160	12326320	509160	509160	25304900	74171000	188994000	509160	11869720	1487940	509160	509160	38246720	195626000	8553820	39263300	14674900	504813000
LLUN006886-PA;LLUN012059-PA;GELV01005671.1.p1;GELV01015248.1.p1 [NA ...]	-0.295216	0.359611	0.654827	0.972991	0.858806	0.612542	LLUN006886-PA;LLUN012059-PA;GELV01005671.1.p1;GELV01015248.1.p1 [NA ...]	169720	169720	NA	169720	692270	2487200	4519300	169720	NA	169720	169720	169720	169720	3529500	NA	373360	225960	38001000
LLUN006937-PA [NA ...]	-0.00372883	-0.0475028	-0.0437739	0.996721	0.760575	0.861628	LLUN006937-PA [NA ...]	6397700000	12465300000	8959700000	21696600000	19084800000	16924500000	14033300000	10736400000	20524700000	13912800000	10700000000	18904100000	15420100000	30494400000	13040800000	19025300000	12133100000	19137500000
LLUN007012-PA;GELV01002440.1.p1 [NA ...]	-0.558386	0.180077	0.738464	0.972991	0.723884	0.474273	LLUN007012-PA;GELV01002440.1.p1 [NA ...]	169720	780400	169720	169720	3404200	7328500	14144000	169720	841940	169720	169720	169720	1871000	8421500	169720	2179400	1136500	31710000
LLUN007097-PA [NA ...]	-1.90325	-1.56747	0.335784	0.721466	0.292477	0.991726	LLUN007097-PA [NA ...]	169720	NA	NA	2383300	2859800	NA	1321400	NA	NA	169720	169720	NA	1109500	NA	NA	169720	169720	NA
LLUN007115-PA;GELV01015312.1.p1;gcon_00019079 [NA ...]	1.00822	1.93134	0.923116	0.924377	0.38429	0.863986	LLUN007115-PA;GELV01015312.1.p1;gcon_00019079 [NA ...]	339440	169720	169720	9167800	169720	339440	39075000	169720	5794400	2810300	169720	339440	8429420	19539000	169720	6261700	8182100	507800000
LLUN007368-PA [NA ...]	0.43018	0.405156	-0.0250237	0.837711	0.260985	0.809179	LLUN007368-PA [NA ...]	605491000	698900000	906094000	1460439000	1003130000	1765350000	2962590000	1067815000	1257550000	1679950000	1076389000	1106723000	1626490000	4477940000	439640000	1424610000	1653250000	6668200000
LLUN007380-PA;Steno.10000-RA;GELV01017222.1.p1;gcon_00014155 [NA ...]	0.746751	0.126739	-0.620012	0.996721	0.67824	0.65922	LLUN007380-PA;Steno.10000-RA;GELV01017222.1.p1;gcon_00014155 [NA ...]	13902000	55247000	169720	169720	54798000	82302000	64667000	16857000	169720	34009000	17533000	31148000	27359000	169720	28157000	78971000	42713000	75354000
LLUN007602-PA;GELV01004409.1.p1;gcon_00015730 [NA ...]	-1.20602	-2.81492	-1.6089	0.996721	0.443056	0.65922	LLUN007602-PA;GELV01004409.1.p1;gcon_00015730 [NA ...]	7860600	94585000	17380000	39989000	120020000	88620720	185350000	20367000	139720000	50527000	169720	4394020	60723000	169720	69992000	86196000	169720	248843000
LLUN007659-PA;gcon_00007797;Steno.02617-RA [NA ...]	0.695061	0.247168	-0.447893	0.972991	0.983014	0.791268	LLUN007659-PA;gcon_00007797;Steno.02617-RA [NA ...]	26253440	32668420	36664620	54322900	5329440	28988440	21451020	64725100	15161220	55270500	71902720	79552000	76676720	91864400	69829720	19114420	91617300	82231720
LLUN007687-PA;GELV01000570.1.p1;Steno.13185-RA [NA ...]	-0.819766	-1.67891	-0.859139	0.893371	0.041566	0.2374	LLUN007687-PA;GELV01000570.1.p1;Steno.13185-RA [NA ...]	1904439000	4483770000	2654783000	2905360000	2278010000	1728840000	484834100	2314868000	4763500000	1285528000	1323414000	1574149720	1355394720	2187650000	1257509720	1517514000	709828720	751173000
LLUN007689-PA;gcon_00009414 [NA ...]	1.15061	2.21168	1.06107	0.972991	0.51256	0.915456	LLUN007689-PA;gcon_00009414 [NA ...]	13174000	169720	27199000	169720	35498000	65782000	40575000	21985000	169720	53758000	24135000	49845000	160980000	69774000	56918000	49875000	45584000	100610000
LLUN007701-PA;GELV01010014.1.p1 [NA ...]	-0.674594	-2.28621	-1.61162	0.837711	0.02029	0.175623	LLUN007701-PA;GELV01010014.1.p1 [NA ...]	81062000	214660000	55245000	220970000	235570000	135840000	113640000	185190000	37093000	81849000	34162000	206460000	82396000	168450000	60407000	49347000	57075000	61265000
LLUN007709-PA [NA ...]	0.1179	-1.53811	-1.65601	0.972991	0.049046	0.050117	LLUN007709-PA [NA ...]	6212400	24954000	16198000	25461000	24526000	45259000	43126000	20368000	37107000	15325000	16269000	20393000	44872000	35969000	22837000	16748000	13365000	46562000
LLUN007741-PA [NA ...]	-0.431153	-0.558641	-0.127489	0.996721	0.912012	0.988121	LLUN007741-PA [NA ...]	169720	169720	169720	22104000	75593000	55261000	169720	10306000	169720	8379000	169720	25182000	13887000	131570000	2019200	19279000	169720	169720
LLUN007757-PA;gcon_00019696 [NA ...]	0.372571	1.09181	0.719242	0.971225	0.136063	0.383686	LLUN007757-PA;gcon_00019696 [NA ...]	169720	169720	NA	169720	169720	169720	7447500	169720	NA	169720	169720	169720	169720	3776300	NA	1812900	1407600	28784000
LLUN007815-PA;GELV01007452.1.p1 [NA ...]	1.54555	5.14406	3.59851	0.900425	0.002684	0.016378	LLUN007815-PA;GELV01007452.1.p1 [NA ...]	169720	169720	NA	NA	NA	169720	39672000	169720	NA	NA	NA	169720	20243000	76218000	NA	NA	NA	44973000
LLUN007852-PA;gcon_00003542 [NA ...]	-0.986153	-2.44816	-1.46201	0.83802	0.042029	0.241232	LLUN007852-PA;gcon_00003542 [NA ...]	5150920	36643000	7312140	10780000	20424720	18739440	60745000	3755900	8039020	7905100	339440	509160	44718720	4923600	509160	169720	8810820	162102000
LLUN007869-PA;gcon_00000930 [NA ...]	0.199511	2.33359	2.13408	0.996721	0.05859	0.127168	LLUN007869-PA;gcon_00000930 [NA ...]	509160	7817940	509160	509160	69038000	82656000	286748000	509160	6266540	15524800	509160	7734240	76035000	81086720	41310000	73916000	70049720	795060000
LLUN007937-PA;GELV01002489.1.p1 [NA ...]	-0.81331	-0.424944	0.388366	0.883942	0.076402	0.38256	LLUN007937-PA;GELV01002489.1.p1 [NA ...]	4873200	50639000	13876000	17032000	96262000	11377000	5541000	10377000	37359000	15285000	5563900	21684000	23859000	80943000	26546000	26801000	23717000	89152000
LLUN008139-PA;GELV01001667.1.p2;gcon_00018100 [NA ...]	0.481671	-0.179913	-0.661584	0.893893	0.816496	0.413942	LLUN008139-PA;GELV01001667.1.p2;gcon_00018100 [NA ...]	21372100	109085000	13658720	21477520	93787000	85929000	122828000	78969000	100197000	38860300	18644300	84242000	70704000	112475000	90807000	80698000	55197000	182834000
LLUN008229-PA [NA ...]	-0.374147	-1.01839	-0.644242	0.98118	0.307652	0.537391	LLUN008229-PA [NA ...]	19567000	62019000	34226000	58521000	52085000	28811000	37040000	25260000	86632000	14118000	14579000	63090000	62464000	36299000	56238000	59632000	35046000	80092000
LLUN008319-PA;GELV01015613.1.p1;GELV01008299.1.p1;gcon_00006439 [NA ...]	0.0508798	0.0357385	-0.0151412	0.996721	0.946854	0.988188	LLUN008319-PA;GELV01015613.1.p1;GELV01008299.1.p1;gcon_00006439 [NA ...]	123476720	660859000	397011000	424579000	710850000	1046010000	770690000	268250000	478600000	644320000	385100000	633540000	378036000	1067900000	818407000	852020000	814280000	1168390000
LLUN008357-PA [NA ...]	0.81028	2.15804	1.34776	0.990174	0.498494	0.74149	LLUN008357-PA [NA ...]	2603400	9807900	169720	169720	7127700	169720	71186000	8187400	169720	169720	169720	7690100	10378000	169720	30965000	23858000	21907000	112820000
LLUN008493-PA;GELV01003172.1.p2;gcon_00014880 [NA ...]	0.0177383	-0.720188	-0.737926	0.996721	0.274689	0.386358	LLUN008493-PA;GELV01003172.1.p2;gcon_00014880 [NA ...]	177840000	834360000	463800000	169720	408950000	547030000	1048500000	169720	669300000	260930000	205250000	444910000	349860000	689680000	169720	603470000	307470000	672080000
LLUN008519-PA [NA ...]	-2.43025	-4.41016	-1.97991	0.796045	0.069651	0.467738	LLUN008519-PA [NA ...]	3583300	14449000	46154000	14450000	21109000	25116000	20880000	17357000	68397000	2650400	169720	169720	16145000	169720	42398000	169720	169720	169720
LLUN008592-PA [NA ...]	0.380606	3.1652	2.78459	0.996721	0.281229	0.390987	LLUN008592-PA [NA ...]	339440	169720	NA	169720	339440	265417000	339440	169720	NA	169720	4170520	210406000	380902000	33269000	NA	37789000	73105000	15024720
LLUN008654-PA;GELV01006737.1.p1;Steno.19386-RA;gcon_00003580 [NA ...]	-0.365926	1.07809	1.44401	0.996721	0.552009	0.501726	LLUN008654-PA;GELV01006737.1.p1;Steno.19386-RA;gcon_00003580 [NA ...]	169720	169720	NA	NA	12827000	24123720	26486000	169720	NA	NA	169720	339440	169720	34865000	NA	NA	5344100	131801000
LLUN008684-PA [NA ...]	0.803051	0.544317	-0.258734	0.949116	0.7928	0.869397	LLUN008684-PA [NA ...]	1788540	2487440	4425020	3486220	2920620	11741020	30992400	1961840	10913600	4182120	2482220	2209440	509160	30856320	2451720	25127720	16073800	200902000
LLUN008699-PA;Steno.12472-RA;gcon_00010449;GELV01010502.1.p1;GELV01003743.1.p1 [NA ...]	-1.39162	-1.00423	0.387388	0.802578	0.335418	0.988188	LLUN008699-PA;Steno.12472-RA;gcon_00010449;GELV01010502.1.p1;GELV01003743.1.p1 [NA ...]	509160	531234000	37432100	521212000	454319720	734104720	657111400	339440	74538720	43876720	24854720	316814720	50908440	111059720	160289720	370165000	62484720	679498000
LLUN008811-PA;LLUN008810-PA;LLUN008809-PA;LLUN002221-PA;Steno.09690-RA;GELV01016673.1.p1;GELV01009943.1.p1;gcon_00010658 [NA ...]	0.227467	0.796072	0.568605	0.89425	0.025641	0.156362	LLUN008811-PA;LLUN008810-PA;LLUN008809-PA;LLUN002221-PA;Steno.09690-RA;GELV01016673.1.p1;GELV01009943.1.p1;gcon_00010658 [NA ...]	282199720	997639720	535839720	1423400000	1352215300	1294850220	1081914000	627223000	2008969720	1158600000	764859720	1497739440	2188469720	4836469720	2456344000	1764100000	1911669720	2028341000
LLUN008878-PA;GELV01005946.1.p1;gcon_00002292;Steno.09873-RA;birch_GLEAN_10012488 [NA ...]	0.798362	0.794631	-0.00373122	0.150478	0.057016	0.943736	LLUN008878-PA;GELV01005946.1.p1;gcon_00002292;Steno.09873-RA;birch_GLEAN_10012488 [NA ...]	33403500	45557700	64250000	104387000	124344000	215292000	265811000	110658000	171294000	142471000	107908000	145820000	245485000	290051000	197845000	200587000	207778000	848410000
LLUN008966-PA [NA ...]	-0.800486	-1.19131	-0.390825	0.977905	0.660458	0.933787	LLUN008966-PA [NA ...]	169720	NA	NA	NA	8282200	13565000	28016000	NA	NA	NA	169720	169720	169720	NA	NA	NA	169720	54408000
LLUN008991-PA [NA ...]	0.189772	-1.141	-1.33077	0.996721	0.259687	0.241232	LLUN008991-PA [NA ...]	457533720	2682587000	3798758000	5675690000	3346681500	3330290000	5350720000	1440164000	7919467000	1287494000	1297835000	4690486000	1467426290	4237360000	1509557000	3660526000	1163673000	836108720
LLUN009015-PA;Steno.11814-RA;GELV01006534.1.p1 [NA ...]	-2.90808	-3.10218	-0.194102	0.000158	3.7e-05	0.597498	LLUN009015-PA;Steno.11814-RA;GELV01006534.1.p1 [NA ...]	169720	2477900	6429200	7305600	NA	169720	8230800	169720	169720	169720	NA	169720	169720	169720	169720	169720	NA	15280000
LLUN009044-PA;GELV01005428.1.p1;birch_GLEAN_10015004;Steno.10598-RA [NA ...]	-0.9946	-2.02185	-1.02725	0.977905	0.547379	0.825804	LLUN009044-PA;GELV01005428.1.p1;birch_GLEAN_10015004;Steno.10598-RA [NA ...]	5385020	5181200	15140000	22124720	11711720	1019770000	26678720	169720	24653000	21902720	10538300	308078000	186648000	169720	14229000	18915720	58662000	30165000
LLUN009049-PA [NA ...]	0.293443	-1.36208	-1.65553	0.994503	0.136063	0.139207	LLUN009049-PA [NA ...]	5972800000	7993500000	13027300000	14391400000	5216800000	2973940000	4157500000	11837700000	8245800000	7389900000	10424900000	11591600000	8610000000	4126700000	8304100000	3810000000	2570290000	1650380000
LLUN009062-PA;gcon_00017696;LLUN008923-PA;gcon_00017450;Steno.04452-RA;gcon_00006959;GELV01016264.1.p1;GELV01016424.1.p1;GELV01012576.1.p1 [NA ...]	0.744335	3.21621	2.47188	0.996721	0.068263	0.160509	LLUN009062-PA;gcon_00017696;LLUN008923-PA;gcon_00017450;Steno.04452-RA;gcon_00006959;GELV01016264.1.p1;GELV01016424.1.p1;GELV01012576.1.p1 [NA ...]	509160	42460000	6996840	24573720	55510700	333142000	2664567000	19103620	135153020	25212520	509160	8195220	209358000	1404269000	35452720	133810900	644766020	13523200000
LLUN009072-PA;gcon_00007916;GELV01002009.1.p1 [NA ...]	-2.04654	-4.29141	-2.24487	0.88257	0.04577	0.269369	LLUN009072-PA;gcon_00007916;GELV01002009.1.p1 [NA ...]	24305800	86830000	3210800	81279000	73394000	41088720	59573000	29106000	169720	4956020	4453520	32277000	23533900	41134720	12710000	339440	339440	2358820
LLUN009084-PA [NA ...]	0.233933	0.44705	0.213117	0.996721	0.679775	0.653985	LLUN009084-PA [NA ...]	30694720	360069720	8359220	339440	2241686000	4886370000	9601100000	145819000	36205720	28147720	34828720	140288700	64302300	1158000	721086000	1590930000	1250650000	12200000000
LLUN009127-PA;GELV01003309.1.p1;gcon_00009954 [NA ...]	-0.468521	-0.546083	-0.0775618	0.972991	0.57519	0.943736	LLUN009127-PA;GELV01003309.1.p1;gcon_00009954 [NA ...]	3440720	25205900	6071120	509160	30609520	62540600	58327600	1984840	27957020	509160	2943440	13874440	12588120	83777000	49502100	34573200	5029640	72519720
LLUN009154-PA [NA ...]	1.1368	0.371513	-0.765292	0.89425	0.642874	0.932714	LLUN009154-PA [NA ...]	14312720	339440	11583720	339440	78063720	500299720	402480000	64598720	29674720	42262720	26501720	509160	84159000	331846000	78624000	57320720	56420000	13291440
LLUN009177-PA;GELV01014939.1.p1;gcon_00010314 [NA ...]	-2.7662	0.819619	3.58582	0.721466	0.673787	0.189041	LLUN009177-PA;GELV01014939.1.p1;gcon_00010314 [NA ...]	169720	13675000	169720	17542000	NA	30943000	41781000	169720	169720	169720	NA	169720	2724000	169720	32123000	28178000	NA	308410000
LLUN009207-PA;GELV01001951.1.p1;gcon_00000655 [NA ...]	-0.445331	1.21835	1.66368	0.996721	0.669953	0.622002	LLUN009207-PA;GELV01001951.1.p1;gcon_00000655 [NA ...]	169720	10739000	169720	169720	12390000	65077000	18937000	8086000	14474000	169720	169720	169720	22471000	19104000	9818300	13351000	12036000	32416000
LLUN009250-PA;GELV01008401.1.p1 [NA ...]	0.995079	0.106783	-0.888297	0.996721	0.96446	0.945521	LLUN009250-PA;GELV01008401.1.p1 [NA ...]	339440	NA	NA	169720	169720	19093800	158163000	NA	NA	169720	169720	339440	339440	NA	NA	2708400	2011200	46362720
LLUN009473-PA [NA ...]	0.406873	-3.09189	-3.49876	0.972991	0.02256	0.021342	LLUN009473-PA [NA ...]	9590100	22901720	20302720	56628720	89854000	46063720	70228000	30935900	41696720	44524400	35024000	63704000	169720	22345720	49979400	71279000	64875000	339440
LLUN009651-PA;gcon_00010620;Steno.12127-RA [NA ...]	-0.792783	-0.0229113	0.769872	0.990174	0.993469	0.876198	LLUN009651-PA;gcon_00010620;Steno.12127-RA [NA ...]	169720	55387000	169720	8342000	134330000	134500000	75113000	169720	23981000	6726200	169720	18344000	14672000	187390000	13643000	14866000	14961000	38749000
LLUN009690-PA;GELV01005324.1.p1;GELV01016538.1.p1 [NA ...]	-1.10131	-3.41056	-2.30925	0.845854	0.003715	0.047184	LLUN009690-PA;GELV01005324.1.p1;GELV01016538.1.p1 [NA ...]	4810940	28557720	339440	42971000	53727000	101203620	106341000	4642720	10735800	16376000	169720	45477440	10636440	83990000	339440	169720	4104000	56296000
LLUN009700-PA;gcon_00013789;GELV01003644.1.p1 [NA ...]	0.679528	0.493244	-0.186284	0.32386	0.213319	0.770968	LLUN009700-PA;gcon_00013789;GELV01003644.1.p1 [NA ...]	12509720	99316720	34988720	65957000	163123800	185199720	467575000	34647720	272548600	88194000	39138720	106569720	167789720	214352000	134809720	206570000	150569720	463890000
LLUN009720-PA;GELV01002161.1.p2;GELV01008979.1.p1 [NA ...]	-0.294852	-0.323731	-0.028879	0.88257	0.545482	0.966435	LLUN009720-PA;GELV01002161.1.p2;GELV01008979.1.p1 [NA ...]	850396000	2451180000	1414750000	1570790000	1930680000	2505830000	2288850000	1180226000	2599420000	851480000	798863000	1939160000	1896760000	2781400000	2208490000	2671150000	834610000	2901050000
LLUN009738-PA;gcon_00002297;GELV01009579.1.p1 [NA ...]	0.957115	1.75756	0.800443	0.972991	0.47919	0.809179	LLUN009738-PA;gcon_00002297;GELV01009579.1.p1 [NA ...]	NA	NA	169720	NA	6205600	169720	NA	NA	9768400	NA	169720	169720	NA	NA	6223100	NA	4212600	11089000
LLUN009748-PA;birch_GLEAN_10015821;Steno.12985-RA;GELV01001089.1.p1;gcon_00000106 [NA ...]	-0.957337	-2.50633	-1.54899	0.640683	0.004729	0.115352	LLUN009748-PA;birch_GLEAN_10015821;Steno.12985-RA;GELV01001089.1.p1;gcon_00000106 [NA ...]	339440	1485200	380060	905600	6793600	13324800	13798500	411010	3420300	1310720	169720	339440	4612520	774070	1471300	551300	169720	6059020
LLUN009807-PA;Steno.15210-RA;gcon_00014290 [NA ...]	0.136283	-0.0715534	-0.207836	0.972991	0.994908	0.800099	LLUN009807-PA;Steno.15210-RA;gcon_00014290 [NA ...]	1158610000	3217780000	2769280000	3687430000	2956450000	2916160000	2837680000	2757730000	3252920000	2598820000	2080800000	4204140000	3153680000	4192030000	3993060000	3807960000	3935260000	3608780000
LLUN009881-PA;GELV01005677.1.p1;gcon_00005599;Steno.00868-RA;birch_GLEAN_10012029 [NA ...]	0.870988	1.22114	0.350155	0.972991	0.552009	0.919706	LLUN009881-PA;GELV01005677.1.p1;gcon_00005599;Steno.00868-RA;birch_GLEAN_10012029 [NA ...]	169720	169720	NA	169720	NA	5803920	4902500	233760	NA	169720	NA	339440	1268300	1267100	NA	266350	NA	55604400
LLUN010011-PA;gcon_00000689;birch_GLEAN_10012446;GELV01011036.1.p1;Steno.10196-RA [NA ...]	2.16442	0.796079	-1.36834	0.164563	0.18029	0.619367	LLUN010011-PA;gcon_00000689;birch_GLEAN_10012446;GELV01011036.1.p1;Steno.10196-RA [NA ...]	339440	169720	30987000	65725000	23330000	53151720	104340000	26165000	28444000	36227000	30331000	41630440	50482720	2547300	49981000	71457000	52912000	172292000
LLUN010032-PA;GELV01008593.1.p1 [NA ...]	-4.14676	-2.89628	1.25048	0.034972	0.14482	0.278029	LLUN010032-PA;GELV01008593.1.p1 [NA ...]	34622000	79215000	46464000	80639000	68460000	76783000	85891000	169720	43660000	169720	169720	90132000	37873000	102710000	169720	48598000	48481000	61201000
LLUN010049-PA;GELV01011037.1.p1;Steno.10730-RA;gcon_00017433 [NA ...]	-0.438892	-1.58792	-1.14903	0.837711	0.012575	0.115352	LLUN010049-PA;GELV01011037.1.p1;Steno.10730-RA;gcon_00017433 [NA ...]	105596000	352730000	134812000	289062500	278963000	310044000	325678000	176667000	187254000	130649000	57073720	225076000	143999000	417889000	139936000	104717720	80435720	194799000
LLUN010125-PA [NA ...]	-1.43667	-0.258837	1.17783	0.972991	0.870492	0.871006	LLUN010125-PA [NA ...]	13683000	150070000	33453000	169720	98135000	143310000	137010000	68207000	169720	169720	14665000	158460000	169720	243910000	119800000	111960000	84004000	190500000
LLUN010207-PA;GELV01004374.1.p1 [NA ...]	1.3653	0.811257	-0.55404	0.893893	0.586771	0.961161	LLUN010207-PA;GELV01004374.1.p1 [NA ...]	169720	169720	3591600	5965900	8925400	30101000	71868000	169720	7633000	4357100	2109400	7930500	15004000	56201000	169720	169720	16539000	210310000
LLUN010224-PA;birch_GLEAN_10009610 [NA ...]	0.891533	0.930421	0.0388877	0.932398	0.563311	0.988188	LLUN010224-PA;birch_GLEAN_10009610 [NA ...]	95094720	35909000	158840900	328659720	102839000	75988900	894858000	276590000	188149720	77813720	277659720	30270720	609439720	163210000	394315000	252110000	429675000	540449000
LLUN010229-PA;LLUN011536-PA;LLUN011537-PA;LLUN010230-PA [NA ...]	-0.284896	2.27333	2.55823	0.996721	0.149443	0.155185	LLUN010229-PA;LLUN011536-PA;LLUN011537-PA;LLUN010230-PA [NA ...]	70522000	15988000	163000000	15012000	50950000	11200000000	98275000	7012700	252570000	25625000	10989000	11700000000	2981200000	1270000000	73334000	926530000	613090000	3779200000
LLUN010296-PA;GELV01011226.1.p1;Steno.08751-RA;gcon_00011346 [NA ...]	0.426883	-0.232593	-0.659476	0.818313	0.83936	0.294855	LLUN010296-PA;GELV01011226.1.p1;Steno.08751-RA;gcon_00011346 [NA ...]	100445720	225453500	148648720	237848720	150995020	197211720	390330000	164937720	265774000	178112720	167603720	185979440	208908300	408280000	233785400	316041000	211883800	300938720
LLUN010389-PA;GELV01005057.1.p2;gcon_00006014 [NA ...]	0.305044	0.340687	0.0356431	0.972991	0.588456	0.891847	LLUN010389-PA;GELV01005057.1.p2;gcon_00006014 [NA ...]	162479000	87285720	217044720	394897000	279207000	367921000	482795000	220769000	420970000	229393000	181356720	231875000	454981000	628530000	499254000	542268000	337612000	653500000
LLUN010390-PA;GELV01006666.1.p1;gcon_00002835;Steno.05414-RA [NA ...]	-0.327927	0.562947	0.890874	0.996721	0.46688	0.497486	LLUN010390-PA;GELV01006666.1.p1;gcon_00002835;Steno.05414-RA [NA ...]	15385220	45191720	9689040	26857440	90962200	92334300	138533000	509160	87976800	32494720	8948040	53815720	73959600	120469000	91921720	65600100	134244000	448750000
LLUN010451-PA [NA ...]	-0.259633	-0.70773	-0.448097	0.972991	0.753333	0.990872	LLUN010451-PA [NA ...]	52925300	87014000	104351000	206758000	141429000	217942000	157021000	56540000	109366000	136656000	53473000	141646000	167423000	307787000	172608000	183970000	156595000	86145000
LLUN010620-PA;gcon_00003568 [NA ...]	1.23715	0.547416	-0.689739	0.991693	0.364935	0.527425	LLUN010620-PA;gcon_00003568 [NA ...]	169720	198552000	339440	209023000	96780000	120199000	108930000	20918720	77182000	49269720	14068720	49633720	17904000	103228000	90318720	92785000	60041720	100529720
LLUN010632-PA [NA ...]	1.38419	1.5924	0.208202	0.893371	0.375261	0.906201	LLUN010632-PA [NA ...]	339440	26189000	15225720	169720	61142000	211790000	29696720	16929000	55242720	36760000	17240000	87901720	191094700	155090000	189614000	113040000	19417000	48353720
LLUN010738-PA;GELV01001772.1.p1 [NA ...]	-1.78885	1.98624	3.77509	0.893893	0.373095	0.177852	LLUN010738-PA;GELV01001772.1.p1 [NA ...]	169720	5482400	NA	169720	69218000	82336720	86797000	169720	NA	169720	169720	339440	169720	111030000	NA	66891000	37003000	453765000
LLUN010788-PA;gcon_00012551;GELV01011921.1.p1 [NA ...]	0.898618	2.22787	1.32925	0.796045	0.102936	0.597498	LLUN010788-PA;gcon_00012551;GELV01011921.1.p1 [NA ...]	169720	13127000	169720	169720	41989000	39500000	53860000	2009000	7310500	5907900	2137800	169720	15212000	76222000	9746900	26554000	18549000	75709000
LLUN011029-PA;gcon_00019410;Steno.03569-RA [NA ...]	-0.688018	-0.311515	0.376504	0.987544	0.918773	0.934163	LLUN011029-PA;gcon_00019410;Steno.03569-RA [NA ...]	5639420	12771720	8264920	24410300	37623000	44214720	100732000	16636720	9702120	339440	10338720	11356440	45847100	24759720	47918000	29469720	19582720	204552000
LLUN011038-PA [NA ...]	-1.5905	-1.81856	-0.228065	0.081592	0.000192	0.131339	LLUN011038-PA [NA ...]	24644720	163630000	50980720	249405000	193691000	300193000	165447000	107074000	56856400	339440	61516720	58674720	58630720	103059720	33226720	114759720	43634720	264015000
LLUN011103-PA;gcon_00014718;GELV01003582.1.p1 [NA ...]	-1.56028	-1.01489	0.545392	0.300193	0.435719	0.471896	LLUN011103-PA;gcon_00014718;GELV01003582.1.p1 [NA ...]	169720	2918600	1559000	4333300	7952500	6503600	169720	169720	3000400	169720	169720	2490500	2473200	169720	2334800	7987600	5543300	20169000
LLUN011129-PA;gcon_00001599;Steno.07593-RA [NA ...]	-0.0103365	-0.158924	-0.148588	0.996721	0.96446	0.912799	LLUN011129-PA;gcon_00001599;Steno.07593-RA [NA ...]	215785000	706340000	435819720	649388000	552226000	649204000	618165000	440480000	653582000	369559720	388699720	689692000	635829720	873030000	740020000	675159720	662659720	844799720
LLUN011169-PA [NA ...]	1.29538	2.48316	1.18777	0.82506	0.012575	0.123148	LLUN011169-PA [NA ...]	71629700	1958164000	149238900	1973070000	3633830000	6774670000	18911900000	783185000	3543900000	3100095000	1559069000	2037776000	6424230000	18033400000	2691320000	5638530000	9092750000	28525900000
LLUN011174-PA;gcon_00017285;GELV01008022.1.p1;Steno.18569-RA;Steno.18568-RA [NA ...]	-0.153196	1.58548	1.73867	0.991693	0.326293	0.297362	LLUN011174-PA;gcon_00017285;GELV01008022.1.p1;Steno.18569-RA;Steno.18568-RA [NA ...]	339440	339440	339440	339440	10749000	27789720	61904000	339440	339440	339440	169720	6191620	7316520	21875100	12838900	20614800	8228300	894435000
LLUN011222-PA;GELV01011849.1.p1;gcon_00000949;birch_GLEAN_10004978 [NA ...]	-1.12908	0.815032	1.94411	0.972991	0.711454	0.488125	LLUN011222-PA;GELV01011849.1.p1;gcon_00000949;birch_GLEAN_10004978 [NA ...]	169720	169720	169720	169720	31156000	67598000	34674000	169720	1764600	169720	169720	169720	169720	51654000	6327300	19802000	169720	96545000
LLUN011252-PA [NA ...]	2.27846	-0.630138	-2.90859	0.972991	0.918798	0.680838	LLUN011252-PA [NA ...]	16705000	169720	143110000	169720	169720	NA	10531000	122220000	138810000	169720	105110000	NA	169720	169720	169720	103460000	69282000	NA
LLUN011277-PA;Steno.06351-RA [NA ...]	-1.03603	-1.57968	-0.543645	0.962874	0.456113	0.876198	LLUN011277-PA;Steno.06351-RA [NA ...]	1637400	5941100	5450900	5752200	3648800	169720	2258900	2908900	8704400	169720	169720	4748800	5018100	14901000	169720	10983000	5294500	12597000
LLUN011438-PA;GELV01012030.1.p1;gcon_00012647 [NA ...]	2.91254	0.830419	-2.08212	0.825696	0.82942	0.622002	LLUN011438-PA;GELV01012030.1.p1;gcon_00012647 [NA ...]	169720	30517000	169720	19365000	39216000	169720	62647000	17979000	12823000	17678000	8860400	11455000	16624000	169720	28595000	55635000	59203000	169720
LLUN011489-PA;GELV01013182.1.p1 [NA ...]	-0.547798	0.62945	1.17725	0.584589	0.147251	0.93544	LLUN011489-PA;GELV01013182.1.p1 [NA ...]	30172000	169720	52576000	61995000	80233000	178280000	166140000	24300000	71400000	46588000	14106000	169720	69456000	108740000	51034000	89449000	62481000	313170000
LLUN011578-PA [NA ...]	1.29198	2.34915	1.05717	0.924377	0.089716	0.362213	LLUN011578-PA [NA ...]	169720	169720	169720	169720	10209000	169720	75647000	169720	9236800	169720	169720	169720	10483000	52694000	4093900	12695000	169720	22829000
LLUN011645-PA;gcon_00003898;Steno.06798-RA;GELV01005649.1.p1 [NA ...]	2.82233	1.56588	-1.25645	0.512273	0.325395	0.83098	LLUN011645-PA;gcon_00003898;Steno.06798-RA;GELV01005649.1.p1 [NA ...]	339440	169720	NA	169720	NA	31508440	59065000	3763100	NA	5932500	NA	509160	14249720	31615000	NA	169720	NA	168743000
LLUN011652-PA;GELV01006022.1.p1 [NA ...]	-0.0939158	2.55593	2.64985	0.996721	0.213319	0.260914	LLUN011652-PA;GELV01006022.1.p1 [NA ...]	169720	NA	NA	NA	5950400	169720	13221000	NA	NA	NA	169720	169720	169720	NA	NA	NA	5476900	218540000
LLUN011720-PA;gcon_00007831 [NA ...]	2.84176	3.32679	0.485032	0.60475	0.087795	0.718745	LLUN011720-PA;gcon_00007831 [NA ...]	169720	169720	37473000	9754400	30871000	633050000	122800000	3734100	39547000	28278000	34931000	972250000	298290000	150580000	28170000	129940000	394690000	270740000
LLUN011795-PA [NA ...]	-3.74302	-2.25162	1.4914	0.000988	0.653972	0.000766	LLUN011795-PA [NA ...]	27969000	84840720	185979720	263209720	139609720	425350000	492090000	339440	339440	339440	339440	1110400000	169720	944390000	588440000	419919720	608429720	169720
LLUN012068-PA;GELV01010970.1.p1 [NA ...]	0.756834	-2.28858	-3.04541	0.996721	0.644679	0.605971	LLUN012068-PA;GELV01010970.1.p1 [NA ...]	18803000	169720	34702000	169720	169720	12072000	169720	34609000	63361000	169720	27936000	169720	169720	169720	169720	74722000	169720	169720
LLUN012214-PA;LLUN009574-PA;LLUN005895-PA;LLUN012215-PA;LLUN008707-PA;LLUN007033-PA;LLUN008708-PA;LLUN012893-PA;GELV01017562.1.p1;LLUN009796-PA;LLUN010506-PA;LLUN008613-PA;gcon_00004818;GELV01015913.1.p1;LLUN004435-PA;LLUN004434-PA;LLUN012265-PA;Steno.10126-RA;LLUN005670-PA;Steno.10088-RA;LLUN005153-PA;LLUN010507-PA;birch_GLEAN_10009038;LLUN010422-PA;Steno.10094-RA;Steno.09966-RA;LLUN000500-PA;LL…	1.53799	3.35735	1.81937	0.972991	0.042492	0.130819	LLUN012214-PA;LLUN009574-PA;LLUN005895-PA;LLUN012215-PA;LLUN008707-PA;LLUN007033-PA;LLUN008708-PA;LLUN012893-PA;GELV01017562.1.p1;LLUN009796-PA;LLUN010506-PA;LLUN008613-PA;gcon_00004818;GELV01015913.1.p1;LLUN004435-PA;LLUN004434-PA;LLUN012265-PA;Steno.10126-RA;LLUN005670-PA;Steno.10088-RA;LLUN005153-PA;LLUN010507-PA;birch_GLEAN_10009038;LLUN010422-PA;Steno.10094-RA;Steno.09966-RA;LLUN000500-PA;LL…	43866900	339440	239349200	339440	77120000	16350070000	403675000	18442720	142465000	59634720	40374720	11796169720	3959869720	895260000	77128000	1139370000	889869720	4581880000
LLUN012381-PA;Steno.11776-RA;Steno.11779-RA;GELV01002618.1.p1;Steno.11777-RA [NA ...]	0.514803	2.54015	2.02535	0.781957	0.000517	0.012937	LLUN012381-PA;Steno.11776-RA;Steno.11779-RA;GELV01002618.1.p1;Steno.11777-RA [NA ...]	339440	8258920	1828220	6859220	14068300	50983000	55816000	339440	13289720	9741420	4072320	9777920	61577000	107248000	14046400	101521000	62862000	339920000
LLUN012402-PA;gcon_00008186;GELV01010953.1.p1;Steno.16928-RA [NA ...]	-0.227956	0.0750614	0.303017	0.883942	0.543713	0.241232	LLUN012402-PA;gcon_00008186;GELV01010953.1.p1;Steno.16928-RA [NA ...]	23001700	58339440	51542600	75617720	140740720	181299720	172304720	34478720	116401000	55562720	46142700	36276720	147834300	262977700	113929720	151476000	147775600	249117000
LLUN012407-PA [NA ...]	0.0190143	0.682918	0.663903	0.996721	0.217379	0.317999	LLUN012407-PA [NA ...]	149816200	1471118000	402079720	698459720	2147598000	3032210000	1951940000	368144300	1063259600	1263553100	518113000	921039720	1636664600	2728581000	1920434000	2176980000	2179555000	2903750000
LLUN012438-PA;GELV01006828.1.p1;gcon_00004222 [NA ...]	1.43807	3.18003	1.74195	0.962874	0.189701	0.504263	LLUN012438-PA;GELV01006828.1.p1;gcon_00004222 [NA ...]	169720	6176000	169720	169720	18755000	41872720	200090000	3676200	35262000	169720	169720	339440	46539000	168430000	7979800	47868000	169720	710010000
LLUN012555-PA [NA ...]	-0.39998	0.0798793	0.479859	0.883942	0.96923	0.517556	LLUN012555-PA [NA ...]	104750000	891520000	465080000	314940000	1012800000	994630000	334020000	122030000	1402300000	444540000	278230000	504680000	707780000	1147500000	539230000	1120000000	660760000	1581700000
LLUN012577-PA [NA ...]	1.20999	2.79768	1.58769	0.972991	0.050825	0.170251	LLUN012577-PA [NA ...]	509160	31815440	169720	7557140	78479700	92684720	185963720	4409240	51244000	7897640	7709640	15529440	140780100	286701000	24314000	88318000	74111720	943030000
LLUN012603-PA;GELV01011989.1.p1;gcon_00009394;Steno.11501-RA;Steno.11500-RA;LLUN001761-PA [NA ...]	-0.0355494	-2.18889	-2.15334	0.962874	0.165249	0.115352	LLUN012603-PA;GELV01011989.1.p1;gcon_00009394;Steno.11501-RA;Steno.11500-RA;LLUN001761-PA [NA ...]	59233000	39165720	63152720	136675000	36592800	28689700	14171900	83703500	64636860	114143800	63772720	89337000	42766700	42319000	72446720	31063720	38517720	4290520
LLUN012663-PA;gcon_00008263;GELV01011515.1.p1;Steno.01791-RA;Steno.01792-RA [NA ...]	-1.81859	1.32083	3.13942	0.932398	0.685265	0.372196	LLUN012663-PA;gcon_00008263;GELV01011515.1.p1;Steno.01791-RA;Steno.01792-RA [NA ...]	2398400	169720	7486200	3916200	98272000	169720	169720	169720	14880000	6231600	339440	169720	18834000	97073000	9978000	32151000	339440	333980000
LLUN012675-PA [NA ...]	1.64545	2.01695	0.371507	0.962874	0.50367	0.934163	LLUN012675-PA [NA ...]	738150	169720	169720	169720	18004000	77655000	225980000	169720	4212600	6416300	4178000	3270500	8540700	122990000	169720	22027000	22506000	347740000
LLUN012725-PA;GELV01012865.1.p1 [NA ...]	-0.701117	-0.897833	-0.196716	0.971225	0.856578	0.859746	LLUN012725-PA;GELV01012865.1.p1 [NA ...]	7675020	129422000	14422720	74762720	51513720	86439720	199901000	10547720	101016000	41385720	3826120	509160	44235600	120931000	339440	69322920	89322000	451990000
LLUN012769-PA;Steno.15182-RA [NA ...]	1.3643	0.536248	-0.82805	0.972991	0.887392	0.876198	LLUN012769-PA;Steno.15182-RA [NA ...]	169720	8499500	169720	NA	NA	169720	23540000	2532900	5165800	NA	NA	169720	8350800	169720	169720	NA	NA	63511000
LLUN012840-PA;GELV01011843.1.p1;gcon_00011347;Steno.13628-RA [NA ...]	1.60648	-0.809325	-2.4158	0.796045	0.230228	0.0681	LLUN012840-PA;GELV01011843.1.p1;gcon_00011347;Steno.13628-RA [NA ...]	169720	126080000	79856000	166790000	116780000	109059720	126810000	66213000	220940000	104600000	64675000	112899720	85649000	169720	86986000	114840000	89143000	194423000
LLUN013013-PA [NA ...]	-0.243776	-1.96422	-1.72045	0.996721	0.363609	0.491474	LLUN013013-PA [NA ...]	NA	5176900	169720	NA	10804000	14727000	NA	169720	6666200	NA	169720	1897800	NA	14704000	169720	NA	169720	19435000
LLUN013019-PA;GELV01006897.1.p1 [NA ...]	-2.67363	-5.69844	-3.02481	0.863195	0.106255	0.483265	LLUN013019-PA;GELV01006897.1.p1 [NA ...]	29554000	83123000	54920000	169720	47117000	169720	169720	169720	169720	76334000	32004000	169720	169720	169720	169720	169720	169720	9919700
LLUN013053-PA;birch_GLEAN_10015340 [NA ...]	-0.102593	0.178135	0.280728	0.972991	0.724171	0.491474	LLUN013053-PA;birch_GLEAN_10015340 [NA ...]	733752000	1786797000	1601269000	4077950000	2923420000	3499110000	2713750000	1173147000	3386200000	1905139000	1347555000	2339370000	3256844000	3663620000	2761943000	2256780000	4646540000	6143800000
LLUN013092-PA;GELV01009914.1.p1 [NA ...]	-0.154878	-2.53729	-2.38241	0.996721	0.30218	0.366092	LLUN013092-PA;GELV01009914.1.p1 [NA ...]	509160	36510100	169720	339440	31007000	197937000	135145000	1642140	169720	14466720	11169720	509160	509160	509160	11666000	31501000	3525320	509160
LLUN013246-PA [NA ...]	-0.220444	0.839914	1.06036	0.976738	0.005259	0.00403	LLUN013246-PA [NA ...]	2416440	44153720	6081940	17572720	54038720	336465000	95415720	5846340	123840000	11652720	8591940	32634440	87309720	167557000	83942100	89169000	82969820	317241000
Steno.00333-RA;Steno.00332-RA [NA ...]	-0.106395	0.250153	0.356548	0.996721	0.652794	0.681582	Steno.00333-RA;Steno.00332-RA [NA ...]	378122600	1727127000	966045000	1574269000	2967960000	3408230000	3188220000	915268000	2389940000	1725822000	1016291000	714171500	1575122000	3146326000	2832450000	3034360000	2460380000	3387670000
Steno.00485-RA;GELV01000958.1.p1;gcon_00003430;LLUN001675-PA [NA ...]	0.158652	0.179518	0.0208659	0.996721	0.951299	0.992089	Steno.00485-RA;GELV01000958.1.p1;gcon_00003430;LLUN001675-PA [NA ...]	6404400	28414000	5770820	339440	34750000	30045720	105857000	14994700	11085720	18508600	339440	5620320	14142720	80075000	51663000	24907720	9632520	157992000
Steno.00508-RA [NA ...]	2.89358	1.11489	-1.77869	0.88257	0.816496	0.720103	Steno.00508-RA [NA ...]	169720	462620000	169720	169000000	193860000	169720	140440000	106110000	320650000	169720	77569000	178690000	169720	91863000	206140000	148860000	126380000	36251000
Steno.00561-RA [NA ...]	0.284495	0.11608	-0.168416	0.996721	0.881885	0.791908	Steno.00561-RA [NA ...]	4002540000	11967100000	9871500000	11200000000	3087250000	12467400000	12180900000	9969800000	8602320000	7980300000	7976270000	10318700000	9310000000	15226800000	10165650000	9019740000	11202620000	12260910000
Steno.00602-RA;gcon_00007603;GELV01014736.1.p1;birch_GLEAN_10012336 [NA ...]	-0.281688	0.0241501	0.305838	0.996721	0.918773	0.972244	Steno.00602-RA;gcon_00007603;GELV01014736.1.p1;birch_GLEAN_10012336 [NA ...]	14639440	40478440	21357000	59708000	22667000	53446600	34484720	35325440	19866000	36683000	19170000	51048440	62038620	173785000	33595000	47005000	39433000	237872000
Steno.00604-RA;gcon_00001382 [NA ...]	-1.02396	0.682811	1.70677	0.996721	0.901797	0.800099	Steno.00604-RA;gcon_00001382 [NA ...]	1672900	169720	NA	46943000	169720	161166000	169720	169720	NA	19339000	169720	96807700	145500000	14314000	NA	87872000	26436000	339440
Steno.00639-RA;Steno.00641-RA;LLUN002579-PA;LLUN002578-PA [NA ...]	0.137768	0.213647	0.0758792	0.996721	0.459705	0.654227	Steno.00639-RA;Steno.00641-RA;LLUN002579-PA;LLUN002578-PA [NA ...]	766110000	1788720000	1177260000	1956900000	1022510000	2581890000	1920850000	1553260000	1607970000	1517260000	1004985000	2453630000	2310080000	4352500000	2210010000	2211120000	2775100000	2696590000
Steno.00737-RA [NA ...]	-1.29744	0.0956725	1.39311	0.996721	0.840558	0.801085	Steno.00737-RA [NA ...]	9328400	39463000	34131000	43561000	51163100	69256120	69492000	20153000	169720	59196000	29184720	26768440	98610000	138630000	42343000	85274000	72420720	156486000
Steno.00908-RA [NA ...]	1.20247	1.96131	0.75884	0.972991	0.514473	0.871006	Steno.00908-RA [NA ...]	169720	169720	169720	169720	24222000	23589000	66755000	169720	14241000	11417000	169720	169720	169720	50824000	22214000	169720	30047000	88892000
Steno.01000-RA;gcon_00010920;LLUN006322-PA [NA ...]	-0.205508	1.42168	1.62719	0.996721	0.157096	0.209219	Steno.01000-RA;gcon_00010920;LLUN006322-PA [NA ...]	28109000	138899000	32316000	71764000	163165000	140672000	241510000	77767000	29300720	77992000	38547000	57662720	80859000	315550000	1085896000	3557987000	44724100	938050000
Steno.01041-RA;Steno.01039-RA;Steno.01037-RA [NA ...]	3.01672	3.55183	0.535109	0.081592	0.029037	0.973839	Steno.01041-RA;Steno.01039-RA;Steno.01037-RA [NA ...]	169720	15730000	2348600	7611800	20110000	509160	193440000	15013000	25520000	10207000	6347800	7178640	24972000	53488000	52081000	37695000	22452000	1731409000
Steno.01056-RA;gcon_00007507;LLUN012039-PA [NA ...]	-0.280967	-0.431861	-0.150894	0.972991	0.233743	0.475275	Steno.01056-RA;gcon_00007507;LLUN012039-PA [NA ...]	623113440	875910600	1145472720	1309851220	770022620	665646000	610933000	1035589600	680528520	669003120	631514400	1136295720	918334500	1219457000	682187900	698068700	670999980	2529390000
Steno.01177-RA;LLUN002287-PA;gcon_00013840 [NA ...]	0.917781	1.69147	0.773684	0.972991	0.230114	0.491474	Steno.01177-RA;LLUN002287-PA;gcon_00013840 [NA ...]	28694000	30460720	25081700	339440	93694000	214593720	322839720	53311000	70987000	46308000	32493500	22673440	72954000	313099720	151434000	173396000	83462720	1447293000
Steno.01221-RA;GELV01014957.1.p1;Steno.01222-RA;LLUN009544-PA;gcon_00004562 [NA ...]	0.0686504	0.310464	0.241814	0.995488	0.43707	0.643315	Steno.01221-RA;GELV01014957.1.p1;Steno.01222-RA;LLUN009544-PA;gcon_00004562 [NA ...]	263808100	319272000	654352020	1282452720	370328000	534212000	862839000	526825800	536974720	366734600	289267320	536344800	426441900	1464385000	794714700	618294200	615557000	2945960000
Steno.01688-RA;LLUN007825-PA;gcon_00015100 [NA ...]	0.824994	3.17684	2.35184	0.99576	0.06261	0.164346	Steno.01688-RA;LLUN007825-PA;gcon_00015100 [NA ...]	509160	42460000	6827120	13512440	55510700	265272000	2186940000	19103620	128049720	25212520	509160	4748040	143108720	1224579000	35283000	133810900	639029440	9858430000
Steno.01699-RA;GELV01015553.1.p1;birch_GLEAN_10014340 [NA ...]	-0.0547119	2.57869	2.6334	0.98118	0.096478	0.115352	Steno.01699-RA;GELV01015553.1.p1;birch_GLEAN_10014340 [NA ...]	169720	169720	NA	NA	5949600	24144000	59902000	169720	NA	NA	169720	169720	7216500	28462000	NA	NA	6171900	147440000
Steno.01700-RA [NA ...]	1.31008	0.329361	-0.980721	0.972991	0.918773	0.801085	Steno.01700-RA [NA ...]	509160	4159940	169720	169720	18154100	47863000	114053000	509160	7366400	3322200	509160	509160	26412400	67215000	169720	169720	6390540	303696000
Steno.01752-RA [NA ...]	-0.0646387	-0.379581	-0.314942	0.996721	0.411031	0.501726	Steno.01752-RA [NA ...]	144500720	505679720	317261720	574690000	428259720	466339720	472127000	321311720	397039520	277359000	311682100	367552720	394749720	573109600	429319720	467500000	379229720	754114000
Steno.01753-RA;gcon_00017326 [NA ...]	0.653241	-0.812684	-1.46593	0.996721	0.817588	0.718745	Steno.01753-RA;gcon_00017326 [NA ...]	169720	23725000	11892000	14394000	169720	27754000	27397000	14857000	25807000	1601200	169720	14341000	20226000	49637000	169720	23386000	7244900	169720
Steno.01908-RA;Steno.01909-RA;Steno.01907-RA;LLUN008497-PA;GELV01005339.1.p1 [NA ...]	0.104569	0.274824	0.170255	0.996721	0.547171	0.672715	Steno.01908-RA;Steno.01909-RA;Steno.01907-RA;LLUN008497-PA;GELV01005339.1.p1 [NA ...]	160024000	628790000	413270000	600140000	493380000	808850000	875740000	337720000	792760000	399590000	327172000	436250000	626360000	1545340000	518790000	604920000	657850000	2205400000
Steno.02083-RA;Steno.02157-RA;LLUN008092-PA;GELV01015466.1.p2;gcon_00015367 [NA ...]	1.90334	0.79632	-1.10702	0.271261	0.634701	0.297196	Steno.02083-RA;Steno.02157-RA;LLUN008092-PA;GELV01015466.1.p2;gcon_00015367 [NA ...]	509160	509160	169720	339440	7112400	15721120	226824600	1691640	10982000	14108100	169720	509160	10968300	28093100	169720	13513300	4078400	446600000
Steno.02145-RA [NA ...]	-0.392925	-0.944359	-0.551435	0.996721	0.373343	0.471896	Steno.02145-RA [NA ...]	97098000	626390000	571090000	327390000	605170000	310460000	108420000	370680000	761690000	193560000	309730000	319750000	431380000	324670000	791810000	187810000	396830000	210440000
Steno.02191-RA;birch_GLEAN_10012480;gcon_00015539;gcon_00018577 [NA ...]	1.31675	1.38679	0.0700394	0.781957	0.365685	0.961161	Steno.02191-RA;birch_GLEAN_10012480;gcon_00015539;gcon_00018577 [NA ...]	3278120	15810720	13223720	21941000	55138000	4933820	50638720	22947720	51539720	15600000	16639720	68931000	121767000	212199000	69217000	29890000	35167720	134872000
Steno.02243-RA [NA ...]	2.05236	0.108322	-1.94403	0.796045	0.790681	0.602991	Steno.02243-RA [NA ...]	4297300	169720	4022200	9051700	67541000	169970000	461400000	10580000	28910000	20951000	20538000	46173000	129150000	169720	5696200	96275000	118030000	115860000
Steno.02275-RA [NA ...]	1.64199	3.43604	1.79404	0.561281	0.014083	0.223729	Steno.02275-RA [NA ...]	509160	150121000	5264340	509160	704696400	489883000	871220000	31542500	260731000	205711610	17828520	84551220	1078730000	1027970000	417910600	398016000	736170000	1434010000
Steno.02486-RA;Steno.02485-RA [NA ...]	0.485178	2.73841	2.25323	0.972991	0.048492	0.152653	Steno.02486-RA;Steno.02485-RA [NA ...]	169720	169720	NA	NA	169720	7273600	21970000	169720	NA	NA	169720	169720	736080	11953000	NA	NA	1999100	138110000
Steno.02534-RA;gcon_00014151;LLUN006111-PA [NA ...]	-0.752168	-1.0459	-0.293733	0.796045	0.188024	0.798135	Steno.02534-RA;gcon_00014151;LLUN006111-PA [NA ...]	67043800	178678000	82528100	212547720	112256000	168911000	115701000	36528700	81271720	40850000	86002000	129189000	103324000	128342000	98834720	89931000	165374000	252106000
Steno.02539-RA [NA ...]	-0.286344	-0.810663	-0.524319	0.996721	0.486358	0.602991	Steno.02539-RA [NA ...]	14198000	11236000	38672000	48590000	47275000	36374000	34622000	24439000	23537000	28910000	33143000	14443000	31028000	60965000	36106000	31886000	55522000	67410000
Steno.02626-RA;GELV01007757.1.p1 [NA ...]	0.482731	0.764395	0.281664	0.996721	0.642874	0.798135	Steno.02626-RA;GELV01007757.1.p1 [NA ...]	169720	169720	NA	NA	NA	4423600	25885000	169720	NA	NA	NA	169720	169720	6165900	NA	NA	NA	48237000
Steno.02642-RA [NA ...]	0.447812	-0.32434	-0.772152	0.081592	0.552362	0.029612	Steno.02642-RA [NA ...]	84321000	320739000	188236700	310991000	360374000	430725000	374670000	540132000	245709720	361956000	229857000	611973000	474554000	537636000	303772720	444990000	193051720	389115000
Steno.02695-RA;Steno.02693-RA;GELV01001929.1.p1;LLUN011949-PA;birch_GLEAN_10009435 [NA ...]	0.0941566	0.342352	0.248196	0.996721	0.596514	0.729194	Steno.02695-RA;Steno.02693-RA;GELV01001929.1.p1;LLUN011949-PA;birch_GLEAN_10009435 [NA ...]	721070000	7694600000	2184580000	4804700000	10475900000	8990700000	8704900000	2633240000	6616400000	4654380000	2154540000	4850900000	6946700000	10460900000	5920000000	8204600000	5834300000	10292600000
Steno.02819-RA [NA ...]	1.03966	1.19158	0.15192	0.081536	0.018732	0.879672	Steno.02819-RA [NA ...]	339440	11103720	4009720	6415200	19431000	110990000	55584000	5517220	34535720	11199000	13022000	14415720	32652720	113131000	23294900	40504000	80828000	84078720
Steno.02872-RA;GELV01003218.1.p1;gcon_00002385 [NA ...]	0.510891	0.460151	-0.0507401	0.883942	0.443056	0.954579	Steno.02872-RA;GELV01003218.1.p1;gcon_00002385 [NA ...]	876170	30961000	169720	11309000	53504000	109060000	282120000	2888500	21837000	6802000	1970400	5440000	9758900	209830000	6954100	26294000	22809000	363090000
Steno.02941-RA;gcon_00008863;GELV01013678.1.p1;GELV01003110.1.p1 [NA ...]	-0.81411	-0.47412	0.33999	0.825696	0.545482	0.870599	Steno.02941-RA;gcon_00008863;GELV01013678.1.p1;GELV01003110.1.p1 [NA ...]	509160	3376820	946370	169720	19519200	73128000	105039000	339440	339440	169720	339440	509160	3588540	47771000	1852120	11220000	4678720	114073000
Steno.03038-RA;Steno.03043-RA;Steno.03037-RA [NA ...]	0.280372	-0.30069	-0.581062	0.972991	0.946854	0.718745	Steno.03038-RA;Steno.03043-RA;Steno.03037-RA [NA ...]	707380000	724730000	1098280000	2127440000	893850000	895310000	1170250000	1298930000	993100000	1481015000	1176260000	1677874000	1665840000	2687520000	205175000	1130540000	781050000	3533200000
Steno.03210-RA [NA ...]	1.26347	3.00068	1.73721	0.972991	0.359671	0.675997	Steno.03210-RA [NA ...]	169720	3154100	NA	169720	5419800	169720	84935000	169720	NA	169720	1320800	169720	9621400	82951000	NA	7985300	169720	388710000
Steno.03255-RA [NA ...]	-3.51615	-2.50931	1.00684	0.174558	0.190658	0.602991	Steno.03255-RA [NA ...]	8107600	17126000	169720	16445000	22267000	9604500	169720	169720	169720	169720	169720	9544300	169720	29570000	11477000	16544000	169720	11566000
Steno.03578-RA;GELV01002801.1.p1 [NA ...]	-1.52975	0.366729	1.89648	0.972991	0.942328	0.683405	Steno.03578-RA;GELV01002801.1.p1 [NA ...]	11451720	45412720	25344000	5851820	80353000	101604000	106883000	339440	169720	50359000	22917720	43206720	75868000	135578000	41390000	91444000	89518000	177990000
Steno.03608-RA [NA ...]	3.28524	1.0376	-2.24764	0.193057	0.845915	0.163213	Steno.03608-RA [NA ...]	169720	339440	169720	169720	NA	509160	24510000	339440	11079000	8115800	NA	509160	169720	34105000	169720	169720	NA	157406000
Steno.03742-RA;GELV01013839.1.p1;gcon_00002424 [NA ...]	1.15105	-0.651834	-1.80288	0.948482	0.567244	0.294855	Steno.03742-RA;GELV01013839.1.p1;gcon_00002424 [NA ...]	169720	54466000	26463000	29389000	33223000	35721000	51381000	28357000	54048000	16340000	10777000	33330000	27265000	64560000	41832000	169720	28120000	99761000
Steno.03812-RA;gcon_00019398 [NA ...]	0.112852	-0.628218	-0.74107	0.994748	0.594571	0.505284	Steno.03812-RA;gcon_00019398 [NA ...]	41017000	63012000	88109000	102000000	47175000	79132000	66379000	174410000	56183000	64627000	53632000	93122000	79903000	129980000	115660000	117910000	73758000	94535000
Steno.04278-RA [NA ...]	0.704583	0.409765	-0.294818	0.332782	0.205203	0.857557	Steno.04278-RA [NA ...]	4248000	37364720	12370000	22352720	40076720	39551000	66750000	22344720	39249000	48736300	20935720	36894000	32044000	143892000	69602000	66434720	80835000	82386000
Steno.04335-RA [NA ...]	0.121502	-3.53948	-3.66098	0.996721	0.02029	0.033525	Steno.04335-RA [NA ...]	109239000	435200000	133958400	344730000	190710000	183239720	422580000	245590000	205059720	201966000	82847000	295990000	136609720	253295000	339440	206466000	19336000	46879720
Steno.04339-RA [NA ...]	-2.56359	-3.53315	-0.969562	0.971225	0.499395	0.912799	Steno.04339-RA [NA ...]	169720	103520000	166210000	294630000	92228000	87959000	67973000	211580000	4636000	125390000	169720	169720	169720	105250000	202340000	126370000	169720	169720
Steno.04634-RA;birch_GLEAN_10008257 [NA ...]	0.572381	1.85652	1.28414	0.996721	0.064769	0.086908	Steno.04634-RA;birch_GLEAN_10008257 [NA ...]	1105280	6780520	169720	4801000	23655720	79490440	168496000	339440	10792000	7519100	3319420	509160	43577440	6836820	33309000	70159000	25782000	1059310000
Steno.04659-RA;gcon_00015589 [NA ...]	-0.217657	-0.529625	-0.311968	0.926887	0.217379	0.608113	Steno.04659-RA;gcon_00015589 [NA ...]	468233000	723754000	690056000	986510000	612152000	924890000	910891000	626593000	537614000	498504000	531052000	481102000	367663000	1186328000	644811000	708879000	521746000	1833211000
Steno.04886-RA;gcon_00008053;LLUN001027-PA [NA ...]	-0.440446	2.44104	2.88149	0.972991	0.308625	0.223729	Steno.04886-RA;gcon_00008053;LLUN001027-PA [NA ...]	5536740	509160	NA	49260720	26946000	284404000	458244000	509160	NA	31227440	339440	2118040	82563000	330973000	NA	51769720	93293000	4432290000
Steno.04963-RA [NA ...]	2.60545	2.97281	0.367358	0.003339	0.000844	0.923907	Steno.04963-RA [NA ...]	2183720	5374120	339440	339440	339440	25193720	36814720	16573720	30650200	12084720	15589720	9456320	43409800	47280000	35594600	50850000	34852400	208206000
Steno.05124-RA;Steno.05117-RA;Steno.05115-RA;Steno.05114-RA [NA ...]	0.49029	1.86652	1.37623	0.972991	0.203105	0.448332	Steno.05124-RA;Steno.05117-RA;Steno.05115-RA;Steno.05114-RA [NA ...]	39790000	204578000	107231000	196940000	3067867000	4435807000	291661000	143849600	2715910000	2190730900	1219641000	224468000	2184050000	4038680000	1141332000	2114296000	1678661000	3941290000
Steno.05253-RA [NA ...]	-7.26323	-8.58322	-1.31999	7e-06	2e-06	0.961161	Steno.05253-RA [NA ...]	181450000	71664000	47606000	21237000	NA	NA	169720	9749000	169720	169720	NA	NA	169720	169720	169720	6641500	NA	NA
Steno.05261-RA [NA ...]	-3.87319	-4.48112	-0.607936	0.962874	0.568234	0.961161	Steno.05261-RA [NA ...]	NA	169720	1152900000	NA	1105600000	NA	NA	1137800000	169720	NA	169720	NA	NA	169720	1519900000	NA	169720	NA
Steno.05336-RA;gcon_00016662;LLUN005731-PA [NA ...]	-0.266131	0.287084	0.553215	0.854223	0.994908	0.537391	Steno.05336-RA;gcon_00016662;LLUN005731-PA [NA ...]	116457000	443940000	74178600	347035400	596331000	548059000	1023410000	127528300	108041000	229219720	87211720	356149720	311118000	888580000	407575600	430479000	168803000	3792630000
Steno.05368-RA [NA ...]	1.18721	0.201134	-0.986078	0.996721	0.912012	0.927244	Steno.05368-RA [NA ...]	6792700000	1259200000	6549200000	8698300000	169720	2495900000	5610000000	10900000000	1623600000	6729100000	8947700	2115300000	7458400000	10200000000	7004700000	1260000000	13400000000	169720
Steno.05407-RA [NA ...]	0.36672	3.49255	3.12583	0.996721	0.018236	0.04606	Steno.05407-RA [NA ...]	169720	169720	NA	169720	169720	95408000	169720	169720	NA	169720	169720	72380000	163150000	15778000	NA	105900000	20600000	169720
Steno.05593-RA [NA ...]	0.589604	1.10496	0.515355	0.83919	0.096478	0.453389	Steno.05593-RA [NA ...]	4940140	26397440	3468500	14436000	102989500	135975720	216838000	17719440	34496000	25100000	10269140	35896440	54487440	170528000	73334000	99116000	46169440	563360000
Steno.05629-RA;LLUN007488-PA;gcon_00014266 [NA ...]	-0.156672	0.245482	0.402154	0.994748	0.983014	0.871006	Steno.05629-RA;LLUN007488-PA;gcon_00014266 [NA ...]	11443720	48718720	27561000	63068000	115569720	34176000	50143000	21546720	62465000	32940720	23824720	69386000	43760600	198487000	34113000	81449720	107866000	389449000
Steno.05814-RA [NA ...]	1.61614	-1.89847	-3.51461	0.972991	0.66884	0.468476	Steno.05814-RA [NA ...]	15747000	169720	29260720	169720	169720	65401000	15442000	30362000	103953000	37226000	7659800	169720	15324000	169720	339440	169720	169720	108560000
Steno.05850-RA;gcon_00000339 [NA ...]	-0.685141	0.688207	1.37335	0.98118	0.940476	0.89791	Steno.05850-RA;gcon_00000339 [NA ...]	75881720	182755200	339440	171719720	116717300	178127720	259638000	339440	189439000	117134000	339440	168389440	119732800	271333000	127909720	218747000	165765700	380741720
Steno.05878-RA [NA ...]	0.324286	-1.71526	-2.03954	0.996721	0.613572	0.615445	Steno.05878-RA [NA ...]	5754400	NA	6578600	11338000	169720	169720	169720	NA	6011100	4424300	3320100	14293000	169720	NA	169720	42634000	169720	61202000
Steno.05937-RA [NA ...]	1.11009	2.50912	1.39904	0.98118	0.17661	0.353647	Steno.05937-RA [NA ...]	169720	169720	NA	NA	169720	12685000	67608000	169720	NA	NA	169720	169720	169720	33015000	NA	NA	2931900	166220000
Steno.06233-RA;birch_GLEAN_10014636 [NA ...]	2.54837	3.67136	1.12298	0.150348	0.159915	0.68328	Steno.06233-RA;birch_GLEAN_10014636 [NA ...]	169720	NA	NA	NA	169720	339440	36907000	NA	NA	NA	169720	339440	169720	NA	NA	NA	2098400	685227000
Steno.06272-RA [NA ...]	-1.88907	-2.65239	-0.763318	0.825696	0.129166	0.622002	Steno.06272-RA [NA ...]	2628040	29908720	40508420	15085000	85136000	66703720	141073000	509160	21461440	169720	5402840	16514440	509160	149127720	4838840	169720	26601440	289956000
Steno.06352-RA;gcon_00017334 [NA ...]	-1.27021	1.26817	2.53837	0.818313	0.375261	0.132066	Steno.06352-RA;gcon_00017334 [NA ...]	5205320	180160000	43268620	25955720	544751000	650009000	737009000	4041140	160506000	55615800	509160	23459440	386298000	1054748000	94746720	363283000	441412000	1288740000
Steno.06386-RA;GELV01003731.1.p1;gcon_00005850;LLUN008624-PA [NA ...]	-2.13896	-0.417621	1.72134	0.924377	0.468599	0.958328	Steno.06386-RA;GELV01003731.1.p1;gcon_00005850;LLUN008624-PA [NA ...]	11432500	25640720	14495720	23048000	37684000	49358720	82507000	8198620	43450720	169720	169720	19967440	23044720	40014000	25250600	43545000	31864000	317498000
Steno.06436-RA;GELV01007404.1.p1;gcon_00011363 [NA ...]	0.117401	0.482724	0.365323	0.996721	0.83936	0.925067	Steno.06436-RA;GELV01007404.1.p1;gcon_00011363 [NA ...]	339440	339440	169720	169720	9524800	22931300	51979000	339440	169720	169720	339440	339440	3552920	25078000	1324100	2249900	1060570	146247000
Steno.06532-RA [NA ...]	-1.3593	-0.408864	0.95044	0.924377	0.502216	0.972244	Steno.06532-RA [NA ...]	12545000	126540000	23040000	90470000	66111000	118130000	133110000	23392000	107490000	59069000	169720	28018000	41080000	191900000	78861000	65775000	69992000	256700000
Steno.06560-RA [NA ...]	-0.181145	-0.974693	-0.793548	0.999956	0.232754	0.32018	Steno.06560-RA [NA ...]	6877820	16951720	10853200	25229720	40082400	74711720	38481000	10670720	19394720	23096720	11932720	70035440	58687720	24824000	29871720	36292000	26836000	75122820
Steno.06721-RA [NA ...]	-1.36192	-4.71213	-3.35021	0.976738	0.261689	0.497225	Steno.06721-RA [NA ...]	6031800	43515000	18819000	NA	169720	169720	169720	169720	169720	NA	18799000	25879000	169720	169720	169720	NA	169720	169720
Steno.06737-RA;birch_GLEAN_10012540;LLUN011099-PA;GELV01000027.1.p1;gcon_00019157 [NA ...]	-1.06128	-1.2623	-0.20102	0.796045	0.022516	0.278801	Steno.06737-RA;birch_GLEAN_10012540;LLUN011099-PA;GELV01000027.1.p1;gcon_00019157 [NA ...]	20089700	9386620	25100000	70339000	81199000	115674000	115801000	339440	41036000	45661720	339440	86751000	38296720	76706000	13094000	33018720	26663720	188449720
Steno.06808-RA;gcon_00012242 [NA ...]	2.18642	3.54548	1.35906	0.802578	0.161361	0.700236	Steno.06808-RA;gcon_00012242 [NA ...]	339440	339440	NA	NA	169720	509160	62747000	339440	NA	NA	169720	2799340	339440	51650600	NA	NA	10157000	528760000
Steno.06860-RA;LLUN000381-PA;GELV01015359.1.p1;GELV01003423.1.p1;gcon_00001113;birch_GLEAN_10015622;Steno.19231-RA [NA ...]	-0.219174	0.330141	0.549315	0.996721	0.918773	0.888139	Steno.06860-RA;LLUN000381-PA;GELV01015359.1.p1;GELV01003423.1.p1;gcon_00001113;birch_GLEAN_10015622;Steno.19231-RA [NA ...]	509160	3878000	169720	2190920	7468400	11107440	50022720	169720	6789500	1624920	169720	509160	6104420	7263300	169720	25604100	6411900	302324000
Steno.07053-RA;LLUN006851-PA;GELV01006108.1.p1 [NA ...]	0.233986	1.15747	0.923485	0.977905	0.06359	0.16171	Steno.07053-RA;LLUN006851-PA;GELV01006108.1.p1 [NA ...]	509160	43150520	12646200	21756440	160600500	241245000	266242000	12031420	49364000	36386720	23946100	26869100	127908720	234600000	15347400	181946720	155377720	1427260000
Steno.07165-RA [NA ...]	-0.479948	-0.810976	-0.331029	0.962874	0.251152	0.653985	Steno.07165-RA [NA ...]	171080000	440717000	358672000	425978000	540410000	495090000	490230000	400815000	93025000	327320000	132216000	525690000	488060000	787520000	343268000	288269000	365778000	306992000
Steno.07385-RA;GELV01000872.1.p1;LLUN001656-PA;gcon_00013044;Steno.16924-RA;LLUN001375-PA;gcon_00007686;GELV01007266.1.p1;GELV01001147.1.p1;GELV01002229.1.p1;GELV01008835.1.p1;GELV01012917.1.p1;GELV01003655.1.p1 [NA ...]	-0.363546	0.426286	0.789833	0.996721	0.819222	0.718745	Steno.07385-RA;GELV01000872.1.p1;LLUN001656-PA;gcon_00013044;Steno.16924-RA;LLUN001375-PA;gcon_00007686;GELV01007266.1.p1;GELV01001147.1.p1;GELV01002229.1.p1;GELV01008835.1.p1;GELV01012917.1.p1;GELV01003655.1.p1 [NA ...]	4916340	69705720	9020240	16190440	234383820	356793220	681667720	37848020	43023220	47239440	509160	7012140	10130740	370849720	24462420	211476400	97573540	2683650000
Steno.07457-RA [NA ...]	1.6261	1.68544	0.0593377	0.284623	0.065309	0.932714	Steno.07457-RA [NA ...]	339440	25799720	339440	11274720	62657000	45460720	86284000	10995720	52567000	15041720	16616720	45045000	60916000	147335000	68861000	44608000	73818000	101449720
Steno.07504-RA [NA ...]	1.61437	1.62176	0.00738881	0.932398	0.411885	0.876198	Steno.07504-RA [NA ...]	169720	169720	32021000	108120000	196780000	138970000	320980000	72630000	68848000	78979000	169720	74169000	169720	358590000	275220000	244720000	85254000	319430000
Steno.07511-RA;GELV01000833.1.p1 [NA ...]	1.45722	7.05162	5.5944	0.939651	0	0	Steno.07511-RA;GELV01000833.1.p1 [NA ...]	169720	169720	169720	169720	169720	169720	159100000	169720	169720	169720	169720	169720	30501000	101560000	26528000	69489000	41274000	307070000
Steno.07559-RA;LLUN011160-PA;gcon_00018842 [NA ...]	-0.277951	-1.22361	-0.945659	0.996721	0.680478	0.809179	Steno.07559-RA;LLUN011160-PA;gcon_00018842 [NA ...]	169720	10436000	169720	169720	25147000	34715000	75599000	169720	10680000	2544100	169720	169720	8262700	25924000	6221100	169720	169720	169720
Steno.07839-RA;gcon_00010180 [NA ...]	-0.300878	0.0359799	0.336857	0.996721	0.678723	0.869397	Steno.07839-RA;gcon_00010180 [NA ...]	75374720	484488000	160122720	379021600	734690000	644359720	821080000	172914600	324391000	278526720	38581440	396379720	296427920	2074840000	282515700	381352720	345816700	1375020000
Steno.07935-RA [NA ...]	0.275448	0.462095	0.186647	0.835111	0.201588	0.791908	Steno.07935-RA [NA ...]	509160	45379100	14876440	29949920	54417000	77809000	101509000	17353440	79264500	12045920	17740440	32194920	60947900	138924000	52719500	68336600	60099000	189284000
Steno.07972-RA [NA ...]	-1.17792	-2.0814	-0.903481	0.976738	0.586841	0.876198	Steno.07972-RA [NA ...]	169720	NA	NA	20438000	1534700	NA	169720	NA	NA	169720	1374200	NA	4212800	NA	NA	169720	169720	NA
Steno.07989-RA [NA ...]	0.349822	0.119508	-0.230314	0.43207	0.691144	0.388863	Steno.07989-RA [NA ...]	53786440	292387720	125399720	219843720	263992400	312451000	504690000	127599440	308851000	168744720	146273820	265075720	307216720	452584000	335943000	257841900	214048720	847550000
Steno.08074-RA;gcon_00006166 [NA ...]	0.802793	1.4169	0.614104	0.883942	0.431152	0.962251	Steno.08074-RA;gcon_00006166 [NA ...]	509160	7010240	509160	169720	16361000	43424720	139741000	509160	20001520	169720	509160	10842440	9982740	84387000	18342720	11280000	13182440	337327000
Steno.08161-RA;gcon_00010156;birch_GLEAN_10009690 [NA ...]	-0.193574	0.518171	0.711746	0.996721	0.34666	0.301258	Steno.08161-RA;gcon_00010156;birch_GLEAN_10009690 [NA ...]	388284000	1584240000	1103733000	2582330000	4252630000	3515320000	2945070000	674465000	2753890000	1430082000	947944000	2252051000	6630000000	4144400000	2168560000	2334260000	3519550000	9160500000
Steno.08220-RA [NA ...]	2.36195	3.23969	0.877741	0.416434	0.043549	0.622002	Steno.08220-RA [NA ...]	339440	169720	169720	339440	57176000	169720	39717720	169720	35971000	20898000	339440	4354000	36143000	47179000	169720	64306000	37945000	270900000
Steno.08232-RA [NA ...]	-0.608559	-1.31791	-0.709356	0.972991	0.488934	0.870599	Steno.08232-RA [NA ...]	162915000	400510000	150632990	295624300	132000950	1188804000	136612120	325898000	151590300	70000600	160450000	977034900	1468843000	292117500	181986100	517786000	115442900	58782320
Steno.08285-RA;Steno.08271-RA;GELV01003684.1.p1;gcon_00019635;GELV01003076.1.p1;gcon_00006170;GELV01017125.1.p1;birch_GLEAN_10003937;gcon_00006070 [NA ...]	0.624922	2.13619	1.51126	0.996721	0.247218	0.389388	Steno.08285-RA;Steno.08271-RA;GELV01003684.1.p1;gcon_00019635;GELV01003076.1.p1;gcon_00006170;GELV01017125.1.p1;birch_GLEAN_10003937;gcon_00006070 [NA ...]	24654500	21025200	11612900	10255720	394682000	778287000	3403780000	35468720	161329000	50697400	5577820	20295800	138995000	1379770000	73952300	216634000	317858000	8979300000
Steno.08343-RA;gcon_00003053;LLUN002200-PA [NA ...]	2.17127	2.18194	0.0106718	0.028319	0.009664	0.895153	Steno.08343-RA;gcon_00003053;LLUN002200-PA [NA ...]	2018240	24869440	302296820	723288720	234537000	335120600	1082190000	378741300	514219000	527695260	385595320	413364700	709859720	1654530000	64431720	451193000	767759200	11323100000
Steno.08376-RA [NA ...]	-0.400132	-2.02825	-1.62812	0.89425	0.023618	0.149405	Steno.08376-RA [NA ...]	4810940	34511800	339440	43140720	63255100	118825720	104706000	4642720	18975400	20881300	339440	57587720	15468120	71878000	5717020	12877720	16746000	55697000
Steno.08489-RA;gcon_00004440;GELV01014423.1.p1 [NA ...]	-0.959932	-0.0121544	0.947778	0.972991	0.773031	0.960266	Steno.08489-RA;gcon_00004440;GELV01014423.1.p1 [NA ...]	169720	169720	2422200	4496800	NA	23997800	26707000	169720	4924600	169720	NA	339440	169720	11728000	6409900	169720	NA	636254400
Steno.08514-RA;GELV01010449.1.p1;gcon_00011066 [NA ...]	1.01767	0.04714	-0.970528	0.805767	0.37156	0.127109	Steno.08514-RA;GELV01010449.1.p1;gcon_00011066 [NA ...]	164879720	80356000	169720	191100000	667257400	394846000	73340000	1403200000	1398900	547750000	568849720	1085769720	19332500	321900000	943410000	83062000	89701700	263890000
Steno.08575-RA;gcon_00000038;gcon_00017362 [NA ...]	0.249756	-0.723859	-0.973615	0.972991	0.28845	0.186265	Steno.08575-RA;gcon_00000038;gcon_00017362 [NA ...]	89790000	535710000	357930000	376460000	288300000	202760000	229040000	248180000	408280000	342170000	446930000	292990000	246570000	288640000	321030000	198300000	495940000	315110000
Steno.08749-RA;GELV01009316.1.p1;gcon_00000611;LLUN013152-PA [NA ...]	1.06494	1.2592	0.194264	0.971225	0.357306	0.727694	Steno.08749-RA;GELV01009316.1.p1;gcon_00000611;LLUN013152-PA [NA ...]	1298980	3322540	339440	169720	339440	54853000	158814100	1321680	1895320	2524000	339440	509160	9127540	53293440	5893220	169720	22365100	436778000
Steno.08765-RA [NA ...]	-1.49837	-2.55894	-1.06058	0.971225	0.180135	0.489371	Steno.08765-RA [NA ...]	10871000	60355000	4769500	48964000	47957000	63992000	66779000	15298000	169720	14258000	9690500	42614000	44969000	144980000	48929000	10319000	169720	46485000
Steno.08801-RA;Steno.06723-RA;gcon_00015265 [NA ...]	-0.136504	-0.50093	-0.364426	0.996721	0.231617	0.281336	Steno.08801-RA;Steno.06723-RA;gcon_00015265 [NA ...]	8414539440	8821992000	10796339440	12522037800	6100484000	6042110000	5618810000	10249923600	8145068000	9719624000	9154282120	8514305920	6989890000	10599180000	7413101900	6220930000	9042740000	13653500000
Steno.08808-RA [NA ...]	-1.00091	-3.03554	-2.03463	0.996721	0.045298	0.115352	Steno.08808-RA [NA ...]	5516400	14025000	9276300	19689000	32445000	50193000	59961000	9246500	169720	10057000	10694000	37805000	23003000	78358000	169720	30684000	169720	35179000
Steno.09063-RA [NA ...]	0.480015	-0.170515	-0.65053	0.769859	0.443526	0.130819	Steno.09063-RA [NA ...]	8129040	142047000	44357200	86026500	138191600	202406000	363230000	39951820	133032900	112560200	53647400	104478720	107308000	169617000	57214720	219119000	106358500	328440000
Steno.09128-RA;Steno.09129-RA;Steno.09130-RA [NA ...]	-0.123552	-0.372666	-0.249114	0.976738	0.413041	0.698094	Steno.09128-RA;Steno.09129-RA;Steno.09130-RA [NA ...]	5228310000	12005400000	8069600000	21022500000	18900000000	17192700000	12056700000	10700000000	14280100000	13004600000	9470000000	18425600000	15966800000	27918300000	8691300000	14433600000	9181200000	12829600000
Steno.09186-RA;GELV01000340.1.p1;LLUN002337-PA;gcon_00000253 [NA ...]	-0.239332	0.00925199	0.248584	0.98118	0.991078	0.863986	Steno.09186-RA;GELV01000340.1.p1;LLUN002337-PA;gcon_00000253 [NA ...]	7919360	28913500	11865440	8018040	28504900	46895000	109065000	3586640	28761500	14624210	509160	9759040	29119500	138383000	8754820	29821600	18502400	382553000
Steno.09336-RA [NA ...]	1.59367	1.27684	-0.316831	0.072421	0.115678	0.459269	Steno.09336-RA [NA ...]	13323320	4060040	5664420	16060440	30470400	15501800	131083000	23441700	51345600	3230440	36163720	29853720	28198500	75184700	19809200	44235900	63521000	306146000
Steno.09342-RA;Steno.09343-RA;GELV01012989.1.p1;gcon_00016512;LLUN008432-PA [NA ...]	0.169149	1.72864	1.5595	0.527767	0.729656	0.132066	Steno.09342-RA;Steno.09343-RA;GELV01012989.1.p1;gcon_00016512;LLUN008432-PA [NA ...]	509160	259459000	339440	181459720	320073000	394532720	342102000	72926720	45356700	156865000	339440	122479440	246338720	425637000	274091000	265819000	224633000	834330000
Steno.09498-RA;LLUN002080-PA;gcon_00007342 [NA ...]	0.131229	2.04893	1.91771	0.996721	0.634464	0.718745	Steno.09498-RA;LLUN002080-PA;gcon_00007342 [NA ...]	169720	169720	16045000	169720	80992000	189279720	191930000	169720	30548000	169720	9009500	339440	4654300	257560000	169720	78398000	64222000	664970000
Steno.09560-RA [NA ...]	-0.170074	1.19442	1.36449	0.996721	0.845915	0.876198	Steno.09560-RA [NA ...]	169720	169720	1366300	NA	NA	339440	14747000	169720	169720	NA	NA	339440	169720	16684000	169720	NA	NA	274056000
Steno.09650-RA;LLUN011404-PA;birch_GLEAN_10011585;gcon_00018771 [NA ...]	1.3204	2.12672	0.806319	0.835111	0.063278	0.36128	Steno.09650-RA;LLUN011404-PA;birch_GLEAN_10011585;gcon_00018771 [NA ...]	10343520	219719820	509160	109173720	445189720	1103180000	1351189720	86207440	723773000	133009440	65564440	100212440	610599720	1126408000	246991720	797409720	363855100	2012930000
Steno.09809-RA;GELV01003937.1.p1 [NA ...]	1.29578	4.54358	3.24781	0.972991	0.105393	0.295475	Steno.09809-RA;GELV01003937.1.p1 [NA ...]	169720	339440	169720	197900000	169720	339440	169720	155519720	169720	35999000	169720	339440	415950000	19361720	218700000	169720	253580000	296543000
Steno.09924-RA [NA ...]	-1.23938	-0.830434	0.408942	0.976738	0.842098	0.947536	Steno.09924-RA [NA ...]	339440	NA	169720	13665720	24091000	218720000	277782000	NA	169720	339440	169720	13277720	5174020	NA	1790000	101056000	38775000	339440
Steno.10103-RA;GELV01017299.1.p1;GELV01017349.1.p1;GELV01016431.1.p1 [NA ...]	-0.500953	2.20887	2.70982	0.835111	0.03221	0.014237	Steno.10103-RA;GELV01017299.1.p1;GELV01017349.1.p1;GELV01016431.1.p1 [NA ...]	17239700	181017000	38238200	115709000	961020000	839560000	3903180000	14069440	176108000	116733000	8549720	103928000	1890992000	3692490000	158248000	1600623000	1456367000	1838790000
Steno.10114-RA;gcon_00019481;LLUN006324-PA;GELV01011857.1.p1 [NA ...]	-0.0979161	1.01978	1.1177	0.996721	0.387902	0.37314	Steno.10114-RA;gcon_00019481;LLUN006324-PA;GELV01011857.1.p1 [NA ...]	14892920	337720000	143340100	287754720	471062000	815140000	2209970000	24335900	479869000	387077000	20783300	157725000	735976000	1863820000	386610000	408717000	102124000	7230000000
Steno.10208-RA;birch_GLEAN_10015969;LLUN009954-PA;GELV01009592.1.p1;gcon_00014572 [NA ...]	-1.391	0.0534643	1.44447	0.972991	0.984185	0.73242	Steno.10208-RA;birch_GLEAN_10015969;LLUN009954-PA;GELV01009592.1.p1;gcon_00014572 [NA ...]	169720	38365000	169720	NA	20929000	23697000	169720	8741200	9252600	NA	169720	169720	12094000	66727000	8754000	NA	5425700	169720
Steno.10228-RA [NA ...]	-2.05246	-5.17439	-3.12193	0.972991	0.064769	0.245404	Steno.10228-RA [NA ...]	133030000	405950000	28720000	599550000	120850000	44136000	22591000	360920000	169720	80375000	68841000	416480000	169720	79037000	74579000	17606000	18951000	169720
Steno.10250-RA [NA ...]	-0.862513	-0.950597	-0.0880836	0.883942	0.371748	0.927244	Steno.10250-RA [NA ...]	1018877000	4345900000	1789775000	1728310000	1843140000	1381890000	670135000	2185570000	2872600000	1831450000	123838000	1729483000	1027170000	1333750000	2235620000	2283190000	1395590000	1480320000
Steno.10256-RA [NA ...]	-0.787711	-0.892378	-0.104668	0.972991	0.672952	0.98148	Steno.10256-RA [NA ...]	2527800	169720	3953700	169720	25479000	52901000	33136000	2348100	6483600	169720	169720	6102800	7958500	169720	6924600	11048000	7473300	70615000
Steno.10338-RA [NA ...]	5.63327	5.86488	0.231613	0.039112	0.010401	0.861628	Steno.10338-RA [NA ...]	NA	NA	NA	169720	169720	169720	NA	NA	NA	169720	20844000	47422000	NA	NA	NA	196830000	169720	309650000
Steno.10413-RA [NA ...]	-3.3315	-2.14281	1.18868	0.003993	0.055812	0.177276	Steno.10413-RA [NA ...]	6280000	11360000	169720	18116000	33932000	52132000	21898000	169720	4950200	8909400	169720	169720	11426000	20990000	7611100	169720	12720000	40577000
Steno.10514-RA [NA ...]	-0.677623	-2.27426	-1.59664	0.996721	0.086439	0.209219	Steno.10514-RA [NA ...]	33899000	33810100	38479200	123173000	75205000	76342000	29305800	30380720	51065000	65336300	24200200	85418000	59210000	51218000	54361300	48755720	13445300	22631720
Steno.10663-RA [NA ...]	-0.197797	-2.06201	-1.86421	0.996721	0.048247	0.113561	Steno.10663-RA [NA ...]	45215000	280401000	76290000	248422000	312891000	267987000	475616000	70328100	243183000	170306000	21360420	234230000	295541000	266716000	290889000	55849500	509160	310926000
Steno.10907-RA [NA ...]	2.7556	4.73454	1.97894	0.133687	0.003836	0.359066	Steno.10907-RA [NA ...]	339440	339440	169720	169720	169720	53439720	57806720	339440	65871000	8826000	169720	8380420	27994720	135420000	19496000	46278000	34609000	428180000
Steno.10955-RA;gcon_00008311 [NA ...]	0.82376	1.39084	0.567077	0.044602	0.000844	0.294855	Steno.10955-RA;gcon_00008311 [NA ...]	376350000	702040000	708188900	1075761000	1204090000	1064380000	2649490000	1742110000	797805000	1135385000	1454648000	1722020000	1781604000	3928640000	2786660000	2626380000	2775800000	6518200000
Steno.10980-RA;gcon_00010257;LLUN010136-PA [NA ...]	0.556253	-0.249659	-0.805912	0.863195	0.845915	0.694582	Steno.10980-RA;gcon_00010257;LLUN010136-PA [NA ...]	28543720	107278000	33437500	72215000	250221000	370391000	591370000	67761100	234398000	113298000	75743000	95134000	320468000	444607000	283134000	45425200	37053720	485549720
Steno.11062-RA [NA ...]	-0.344582	-0.801783	-0.457201	0.871635	0.015149	0.152653	Steno.11062-RA [NA ...]	87003000	286800000	206820000	185640000	326270000	309380000	178340000	274400000	242580000	162220000	85082000	141320000	285000000	312330000	122460000	181310000	153970000	563170000
Steno.11185-RA [NA ...]	0.200585	-0.704082	-0.904667	0.899177	0.311576	0.155296	Steno.11185-RA [NA ...]	970350000	1501400000	1439600000	2859600000	1192600000	1164300000	837230000	2270800000	1995700000	1740000000	2075600000	2243200000	1122600000	1562800000	1577600000	1218500000	1591100000	1363800000
Steno.11259-RA [NA ...]	-0.0684511	-0.0642222	0.00422895	0.972991	0.685265	0.967762	Steno.11259-RA [NA ...]	13643200000	21399100000	23210700000	26990200000	19900200000	25764500000	20056100000	17000900000	29861900000	26136100000	20091200000	25103200000	27224100000	35018900000	24097100000	24934400000	27278400000	27503700000
Steno.11302-RA [NA ...]	0.0609019	0.840477	0.779575	0.996721	0.161472	0.211923	Steno.11302-RA [NA ...]	83739620	251587200	91917900	104059400	533549440	905184720	1829510000	171916720	323300720	149226720	82836200	66233720	591659720	779569440	399649720	388737720	437095000	3503150000
Steno.11341-RA [NA ...]	-2.11774	-1.14701	0.970731	0.972991	0.83232	0.899899	Steno.11341-RA [NA ...]	NA	NA	21504000	24360000	169720	169720	NA	NA	169720	169720	2049600	169720	NA	NA	7526600	169720	169720	119860000
Steno.11353-RA [NA ...]	0.96354	0.505126	-0.458414	0.858057	0.62404	0.861628	Steno.11353-RA [NA ...]	NA	169720	169720	NA	NA	169720	NA	169720	3723700	NA	NA	169720	NA	8342600	169720	NA	NA	6881600
Steno.11451-RA [NA ...]	0.0670667	0.503177	0.43611	0.980003	0.124101	0.282293	Steno.11451-RA [NA ...]	47432000	291312000	92068720	232591000	446820000	639090000	384503000	112199000	421134000	210295000	131450000	244736000	381838000	857710000	417968000	503577000	409660000	969750000
Steno.11499-RA [NA ...]	0.613188	1.56027	0.947085	0.721466	0.005917	0.115352	Steno.11499-RA [NA ...]	41929420	192095000	82992820	158603600	382210000	740110000	1371050000	91801300	404310000	288657000	124777000	176953800	461060000	987970000	537817000	658400000	701580000	3780900000
Steno.11523-RA;GELV01013409.1.p1;LLUN000601-PA;birch_GLEAN_10003646 [NA ...]	0.0981178	-0.231013	-0.329131	0.972991	0.551986	0.353647	Steno.11523-RA;GELV01013409.1.p1;LLUN000601-PA;birch_GLEAN_10003646 [NA ...]	151194720	382284000	267313000	541140000	606440000	779980000	596258000	430051000	348577000	506475000	318119720	519149720	374190000	977020000	310687000	529820000	556310000	1308360000
Steno.11669-RA;Steno.11668-RA;LLUN011999-PA;GELV01003374.1.p1;gcon_00019251 [NA ...]	-0.0380927	-0.976287	-0.938194	0.996721	0.090976	0.155583	Steno.11669-RA;Steno.11668-RA;LLUN011999-PA;GELV01003374.1.p1;gcon_00019251 [NA ...]	18098000	60420000	40596000	75543000	73052000	98767000	101240000	64178000	58900000	47701000	34757000	48142000	43598000	99383000	62722000	66947000	63076000	97543000
Steno.11678-RA [NA ...]	1.84925	0.264494	-1.58475	0.870967	0.705331	0.811879	Steno.11678-RA [NA ...]	2699300	186030000	132670000	169720	106940000	180870000	111790000	52807000	128370000	142190000	122470000	142690000	376110000	169720	129080000	149680000	188470000	285610000
Steno.11682-RA [NA ...]	1.98544	-0.162626	-2.14806	0.835111	0.840558	0.334443	Steno.11682-RA [NA ...]	1850220	7482520	78874000	18238720	149339900	4824220	114492500	7955120	110799000	50590300	41083300	157595000	60765800	128788200	65774500	9620820	8923720	152426000
Steno.11841-RA [NA ...]	0.00919708	4.88687	4.87768	0.996721	0.000268	0.000668	Steno.11841-RA [NA ...]	NA	169720	169720	169720	NA	169720	NA	169720	169720	169720	NA	169720	NA	45491000	8123100	6164800	NA	378970000
Steno.12086-RA [NA ...]	0.957959	0.728229	-0.229731	0.908254	0.833434	0.791268	Steno.12086-RA [NA ...]	169720	169720	169720	NA	169720	3980500	14435000	169720	8045600	NA	169720	169720	169720	10476000	169720	NA	10437000	169720
Steno.12193-RA [NA ...]	0.155767	0.0241818	-0.131585	0.972991	0.937556	0.798135	Steno.12193-RA [NA ...]	1139810000	2025450000	1389470000	2671260000	4048800000	4122200000	2756800000	2407810000	3094600000	2207870000	2353790000	3496090000	3504550000	4751730000	2622180000	2562330000	3820590000	4812900000
Steno.12319-RA [NA ...]	-1.63875	0.706917	2.34567	0.990174	0.326257	0.300112	Steno.12319-RA [NA ...]	5158900	43478000	22063000	69734000	29590000	38893000	99829000	169720	147170000	25593000	169720	36244000	76716000	221970000	84937000	87351000	71008000	118860000
Steno.12349-RA;gcon_00017624;GELV01015541.1.p1;GELV01006420.1.p1;LLUN005558-PA [NA ...]	-0.150133	-2.33846	-2.18833	0.972991	0.009115	0.04606	Steno.12349-RA;gcon_00017624;GELV01015541.1.p1;GELV01006420.1.p1;LLUN005558-PA [NA ...]	22016720	83828720	85137000	205593000	185184720	37006440	92143720	38803720	95383440	50705720	47038720	133858720	133099000	49092440	509160	50170440	59831020	122711720
Steno.12364-RA [NA ...]	2.0814	1.02014	-1.06127	0.001019	0.014476	0.289725	Steno.12364-RA [NA ...]	13867420	131024600	57954620	75667440	967876000	102352720	726137000	506914000	320428000	382837000	320026000	850204000	83084720	1654830000	465401000	99868720	354514000	1368120000
Steno.12465-RA;GELV01000298.1.p1;gcon_00008923;gcon_00003061 [NA ...]	-0.399379	-0.0352243	0.364155	0.88257	0.955873	0.59375	Steno.12465-RA;GELV01000298.1.p1;gcon_00008923;gcon_00003061 [NA ...]	10942420	27146720	25540900	40352720	56958000	72843600	71622200	30716900	32793500	12798120	11857720	30791600	51600720	86665100	59370100	73464700	35450000	326933000
Steno.12585-RA;GELV01002485.1.p1;gcon_00004687;LLUN002229-PA [NA ...]	-0.0125518	0.114192	0.126744	0.996721	0.918773	0.943736	Steno.12585-RA;GELV01002485.1.p1;gcon_00004687;LLUN002229-PA [NA ...]	169720	2717300	1128400	169720	3773800	8085120	10999000	169720	4907900	3984000	169720	339440	4903200	169720	4065500	6400300	4951900	32794000
Steno.12683-RA;GELV01007955.1.p1;LLUN002316-PA [NA ...]	-0.0878577	-2.63247	-2.54462	0.996721	0.066768	0.149405	Steno.12683-RA;GELV01007955.1.p1;LLUN002316-PA [NA ...]	11957700	82798000	13204000	12964720	64667000	18050000	143500000	22238000	21105000	36523000	339440	13197000	14982720	18371720	15967000	31433000	14291720	169720
Steno.12740-RA [NA ...]	-1.63253	0.451319	2.08384	0.962874	0.849303	0.537929	Steno.12740-RA [NA ...]	339440	169720	15193000	169720	169720	1178630000	339440	169720	169720	169720	169720	1584790000	425278100	9935300	169720	61601000	33381000	339440
Steno.12744-RA;LLUN005297-PA;GELV01003693.1.p1 [NA ...]	-0.945851	-2.17711	-1.23126	0.619202	0.029228	0.33652	Steno.12744-RA;LLUN005297-PA;GELV01003693.1.p1 [NA ...]	517121000	1285299000	948280000	1107579720	607922200	811266000	469524000	541138000	230235900	441235500	414707720	782548720	242280720	534418720	378789720	303767720	700959720	158159440
Steno.12904-RA;Steno.12901-RA;Steno.12902-RA [NA ...]	0.187273	-0.0193685	-0.206642	0.932398	0.962894	0.681249	Steno.12904-RA;Steno.12901-RA;Steno.12902-RA [NA ...]	279380000	897160000	817670000	1062170000	861460000	987670000	1201390000	852300000	1109160000	917290000	541692000	857780000	952050000	1346170000	957940000	1053010000	1155580000	1712810000
Steno.12906-RA;GELV01011686.1.p1;Steno.11255-RA [NA ...]	0.562062	0.35207	-0.209992	0.972991	0.933668	0.732597	Steno.12906-RA;GELV01011686.1.p1;Steno.11255-RA [NA ...]	169720	169720	662980	1038090	169720	339440	23905000	169720	169720	339440	169720	634100	169720	9503700	169720	1206220	608220	236929720
Steno.13229-RA [NA ...]	-0.237769	-3.30063	-3.06286	0.996721	0.048492	0.077419	Steno.13229-RA [NA ...]	26738000	36284000	38548000	32258000	42786000	34392000	26282000	35673000	40807000	39237000	24991000	50267000	21742000	36272000	40437000	34542000	169720	11920000
Steno.13478-RA [NA ...]	0.449069	0.864339	0.415269	0.619202	0.041159	0.434435	Steno.13478-RA [NA ...]	30437500	291523000	106038000	188848000	604819000	418989000	751670000	128121000	366610000	289309000	153374000	160734000	568170000	1084080000	445916000	347609000	441786000	1403140000
Steno.13498-RA;gcon_00017788 [NA ...]	-0.148401	-0.762405	-0.614004	0.996721	0.476327	0.681416	Steno.13498-RA;gcon_00017788 [NA ...]	75840720	261439000	76839000	356243000	370578000	251811720	360944000	199671720	132343000	74042520	128641720	331905000	244946500	547822000	183732600	156564720	239418720	185175720
Steno.13642-RA;birch_GLEAN_10015440;GELV01013918.1.p1 [NA ...]	-1.69094	-0.819097	0.871847	0.89425	0.883473	0.709125	Steno.13642-RA;birch_GLEAN_10015440;GELV01013918.1.p1 [NA ...]	36083720	4512120	15288000	NA	8648800	17979440	13913720	339440	34403000	NA	169720	4843140	19618720	86019000	169720	NA	13363000	96439720
Steno.13851-RA [NA ...]	2.02188	2.50838	0.486505	0.003777	0.001104	0.912803	Steno.13851-RA [NA ...]	169720	14230000	169720	14072000	12403000	15541000	67249000	169720	20256000	14168000	6975700	13859000	38742000	69580000	21385000	11573000	22550000	174470000
Steno.14030-RA [NA ...]	0.313639	0.385174	0.0715348	0.972991	0.528548	0.891847	Steno.14030-RA [NA ...]	234908720	2074010000	536465720	855471000	1589470000	2351590000	3438230000	701423000	1888500000	966842600	465986000	1254854000	1099419000	2264940000	1380025900	1747220000	1142230000	6076990000
Steno.14069-RA [NA ...]	-0.582944	-2.97111	-2.38816	0.893893	0.121582	0.438292	Steno.14069-RA [NA ...]	7934000	81709000	17593000	66623000	79278000	62792000	77140000	17545000	21257000	34371000	6461200	60145000	61548000	113750000	169720	43686000	24847000	9513500
Steno.14080-RA;Steno.14082-RA;Steno.14081-RA [NA ...]	0.193382	0.729232	0.53585	0.958493	0.050162	0.198958	Steno.14080-RA;Steno.14082-RA;Steno.14081-RA [NA ...]	22351420	83589000	81792720	105627720	106811000	211479000	279804000	53814500	147135000	89570000	41003200	114167200	162462000	526030000	125891000	250464000	169992000	1047780000
Steno.14167-RA;GELV01000535.1.p1;gcon_00002534;birch_GLEAN_10006229 [NA ...]	0.518675	3.01608	2.49741	0.996721	0.061576	0.115352	Steno.14167-RA;GELV01000535.1.p1;gcon_00002534;birch_GLEAN_10006229 [NA ...]	339440	30907720	339440	169720	136079720	225057720	222668000	339440	27706720	14505000	3085720	509160	62137720	281335000	57696600	125280000	94882000	613021000
Steno.14279-RA;Steno.14278-RA [NA ...]	0.975299	1.9591	0.983804	0.871635	0.061904	0.3053	Steno.14279-RA;Steno.14278-RA [NA ...]	509160	31296440	339440	18292440	62474000	117443000	241754000	8577140	27172720	19747440	19434420	19719440	61380720	170365000	41623000	96190000	76463000	1250041000
Steno.14287-RA [NA ...]	-0.497298	2.29251	2.7898	0.83919	0.012172	0.012584	Steno.14287-RA [NA ...]	169720	169720	169720	NA	NA	NA	169720	169720	169720	NA	NA	NA	3895000	10687000	3286400	NA	NA	NA
Steno.14345-RA [NA ...]	-0.0505421	-0.763644	-0.713102	0.991693	0.217685	0.386358	Steno.14345-RA [NA ...]	141460000	855750000	442200000	615880000	233838000	483470000	463400000	251122000	689630000	386880000	310460000	323380000	370470000	769350000	380180000	265479720	671360000	273269720
Steno.14373-RA [NA ...]	-0.264744	-0.328333	-0.0635889	0.996721	0.596125	0.554124	Steno.14373-RA [NA ...]	335075700	786477000	737280800	1152253000	818240000	641790000	1078980000	44603400	579570000	1048377900	628291400	1366480000	757591000	675150000	841267000	977422000	508458000	1879110000
Steno.14506-RA [NA ...]	0.0335899	0.10775	0.0741602	0.996721	0.896583	0.93544	Steno.14506-RA [NA ...]	87172000	902360000	403850000	377060000	811080000	350530000	628360000	246830000	340660000	409900000	399150000	394630000	751960000	954640000	487650000	744340000	470320000	896730000
Steno.14639-RA [NA ...]	-0.0254611	-0.331227	-0.305766	0.976738	0.311576	0.244116	Steno.14639-RA [NA ...]	271396000	781980000	577810000	985520000	654028000	651270000	543970000	455541400	757830000	592190000	435624000	925450000	546460000	887780000	632320000	624100000	854330000	1049970000
Steno.14715-RA;GELV01015194.1.p1;gcon_00017099;LLUN002012-PA;birch_GLEAN_10008749 [NA ...]	-0.0208578	2.18983	2.21069	0.996721	0.343606	0.336506	Steno.14715-RA;GELV01015194.1.p1;gcon_00017099;LLUN002012-PA;birch_GLEAN_10008749 [NA ...]	2730120	509160	7601840	4144740	89411900	205323000	810340000	26638600	15757820	509160	1449440	509160	53502920	668436000	26437400	57932400	33208120	3888890000
Steno.14733-RA [NA ...]	1.31512	2.68847	1.37334	0.464734	0.089369	0.653694	Steno.14733-RA [NA ...]	169720	169720	NA	NA	NA	1927520	20350000	169720	NA	NA	NA	339440	169720	16492000	NA	NA	NA	245050000
Steno.14779-RA [NA ...]	-0.763418	-0.434711	0.328708	0.839293	0.612545	0.876198	Steno.14779-RA [NA ...]	565209000	77613000	49828000	35029600	34052300	182252000	165645000	109938000	42261400	20898100	17190300	33586200	51120000	315709000	72115000	45345900	44271800	1493250000
Steno.14876-RA;gcon_00000220;birch_GLEAN_10008425;GELV01011749.1.p1 [NA ...]	-2.12318	-3.4149	-1.29172	0.883942	0.245395	0.746016	Steno.14876-RA;gcon_00000220;birch_GLEAN_10008425;GELV01011749.1.p1 [NA ...]	5272800	7959400	12143000	16647000	11895000	26508000	9427600	169720	19852000	169720	12976000	10790000	169720	30389000	169720	18137000	169720	102790000
Steno.14925-RA;gcon_00016617 [NA ...]	0.851558	1.03829	0.186736	0.924377	0.217887	0.616717	Steno.14925-RA;gcon_00016617 [NA ...]	6037540	35129100	509160	43433720	33438400	50789000	120802000	57793440	40888600	19503120	8893340	10969440	60216500	158023000	42929900	26305300	56341900	593260000
Steno.14928-RA;gcon_00001727;Steno.14929-RA;Steno.14926-RA;Steno.14927-RA [NA ...]	-0.0488673	-0.287234	-0.238367	0.996721	0.640257	0.791908	Steno.14928-RA;gcon_00001727;Steno.14929-RA;Steno.14926-RA;Steno.14927-RA [NA ...]	4673400000	9652500000	6990850000	14500000000	15200000000	13221100000	15397300000	6252900000	11200000000	10363500000	6463200000	13352800000	7682400000	23634600000	4753180000	10098500000	12300000000	21984500000
Steno.15059-RA;LLUN012905-PA;GELV01012531.1.p2;GELV01000829.1.p2;gcon_00007238 [NA ...]	0.921556	0.93664	0.0150834	0.962874	0.581716	0.972244	Steno.15059-RA;LLUN012905-PA;GELV01012531.1.p2;GELV01000829.1.p2;gcon_00007238 [NA ...]	339440	339440	NA	NA	NA	12607720	66982000	339440	NA	NA	NA	339440	339440	39502000	NA	NA	NA	98485000
Steno.15144-RA [NA ...]	-0.227718	-0.32006	-0.0923418	0.996721	0.37156	0.437861	Steno.15144-RA [NA ...]	5104840	20478120	3737920	2495200	25151800	150123000	266542000	6726140	2333120	13100000	4316620	5333820	7480620	131368000	5764920	12458000	10165300	2825830000
Steno.15183-RA;gcon_00001844;gcon_00001843 [NA ...]	-0.236371	-2.29026	-2.05388	0.98118	0.126968	0.275673	Steno.15183-RA;gcon_00001844;gcon_00001843 [NA ...]	44787000	180753000	161254000	171051000	77345000	33368300	61690000	146467000	93447000	55706000	88704000	33623800	27246100	46810000	195347000	78240000	48805000	15620720
Steno.15433-RA [NA ...]	0.935567	-0.220113	-1.15568	0.972991	0.933668	0.65922	Steno.15433-RA [NA ...]	2797820	12393720	169720	169720	37141720	47443400	45397720	10050620	22694000	169720	7450420	12510440	339440	74742720	169720	25762000	5042620	269412000
Steno.15568-RA [NA ...]	-0.692309	-0.135689	0.55662	0.888922	0.58747	0.928602	Steno.15568-RA [NA ...]	170619440	432782000	242334200	406444000	109449720	125249440	452543400	9433820	315645000	23263720	143639720	458687720	316114720	742320000	279059720	105759720	243189720	865890000
Steno.15621-RA [NA ...]	-1.69739	-3.80862	-2.11123	0.893371	0.131045	0.47459	Steno.15621-RA [NA ...]	1904000	6047800	4419200	NA	NA	6236000	8454900	4667100	11962000	NA	NA	169720	169720	12023000	169720	NA	NA	12462000
Steno.15749-RA;gcon_00000297;LLUN010014-PA;LLUN010016-PA;LLUN012342-PA [NA ...]	1.7774	2.01195	0.234551	0.43207	0.047756	0.396056	Steno.15749-RA;gcon_00000297;LLUN010014-PA;LLUN010016-PA;LLUN012342-PA [NA ...]	169720	339440	NA	NA	NA	11755440	26580000	339440	NA	NA	NA	509160	169720	39726000	NA	NA	NA	232151000
Steno.15839-RA;LLUN006387-PA;GELV01004087.1.p1;gcon_00010320;gcon_00012897;Steno.05990-RA [NA ...]	0.321824	-1.02177	-1.3436	0.962874	0.239847	0.144904	Steno.15839-RA;LLUN006387-PA;GELV01004087.1.p1;gcon_00010320;gcon_00012897;Steno.05990-RA [NA ...]	468030000	1017500000	1594800000	1940000000	677300000	492210000	534360000	1354500000	1458800000	1200000000	1161500000	1716900000	1361600000	713810000	1120200000	715800000	448040000	412230000
Steno.15902-RA [NA ...]	-0.0455346	0.708336	0.75387	0.996721	0.020994	0.043091	Steno.15902-RA [NA ...]	2113890000	6097600000	4479500000	6111700000	7490700000	11583600000	9447900000	3984250000	7670900000	4919600000	3587440000	5492880000	8687100000	17735800000	8644400000	11723400000	11241400000	23600000000
Steno.16007-RA;birch_GLEAN_10013198 [NA ...]	-0.066405	0.189894	0.256299	0.996721	0.946854	0.974207	Steno.16007-RA;birch_GLEAN_10013198 [NA ...]	14603440	11759440	72398720	80987720	117130000	283328400	278029440	12526120	14784720	133593000	68972720	92182520	44638400	231950720	24667720	309380000	277073000	368927300
Steno.16279-RA;LLUN002952-PA;gcon_00004964;Steno.02648-RA;GELV01014231.1.p1;GELV01007922.1.p1;LLUN008489-PA [NA ...]	-0.289681	-0.666267	-0.376587	0.932398	0.063433	0.282851	Steno.16279-RA;LLUN002952-PA;gcon_00004964;Steno.02648-RA;GELV01014231.1.p1;GELV01007922.1.p1;LLUN008489-PA [NA ...]	179942000	585849000	483184000	690633000	601780000	1041280000	544390000	319018000	747485000	358315000	299911000	523744000	525680000	682660000	450835000	526526000	469922000	853345000
Steno.16324-RA;gcon_00001718 [NA ...]	0.544006	0.1529	-0.391106	0.32732	0.70058	0.289725	Steno.16324-RA;gcon_00001718 [NA ...]	26954200	65479720	52700000	65446000	100600000	142254000	166897000	83142000	147478720	80681000	74651440	90687900	116139000	185164000	139569000	105569720	146180000	390688000
Steno.16356-RA;gcon_00012038 [NA ...]	1.18753	0.211901	-0.975627	0.996721	0.723884	0.65922	Steno.16356-RA;gcon_00012038 [NA ...]	169720	NA	169720	169720	5600600	20417000	215050000	NA	8326200	169720	169720	169720	169720	NA	169720	6448400	169720	260400000
Steno.16364-RA;GELV01005604.1.p1;LLUN001356-PA;gcon_00014583 [NA ...]	-0.332184	-1.68103	-1.34884	0.996721	0.146431	0.229337	Steno.16364-RA;GELV01005604.1.p1;LLUN001356-PA;gcon_00014583 [NA ...]	16018020	40305000	58391000	88491000	46669440	84080720	46286440	38529000	66274720	27717400	20721520	111028000	99331000	88897000	23166320	19481720	99624800	39987440
Steno.16479-RA;Steno.16480-RA;Steno.16477-RA;Steno.16478-RA;Steno.16476-RA [NA ...]	0.250217	0.85441	0.604193	0.972991	0.099076	0.269369	Steno.16479-RA;Steno.16480-RA;Steno.16477-RA;Steno.16478-RA;Steno.16476-RA [NA ...]	11844620	109024100	42285720	81098720	199963000	281361000	533400000	54066220	179794000	57824720	38702820	85008720	179180000	478774000	167597000	225623000	122056000	1633260000
Steno.16898-RA [NA ...]	-0.162997	-0.470126	-0.307129	0.932398	0.239474	0.642911	Steno.16898-RA [NA ...]	608710000	1065040000	1201280000	2122070000	1463010000	1917250000	1568330000	1127440000	1267550000	1357110000	856460000	1280400000	1327330000	2104490000	1210060000	1243240000	1451630000	1721850000
Steno.16911-RA [NA ...]	-0.0739154	-0.157816	-0.0839009	0.996721	0.825454	0.943736	Steno.16911-RA [NA ...]	1826050000	2828910000	4369900000	5692100000	3546370000	3888900000	2816030000	2655830000	4052860000	3618060000	3193140000	4035200000	3830450000	7231400000	3906500000	3682700000	4601900000	4275400000
Steno.16968-RA [NA ...]	2.29226	0.707061	-1.5852	0.740432	0.881885	0.460855	Steno.16968-RA [NA ...]	169720	169720	NA	169720	1363600	7243400	42638000	7832000	NA	869400	169720	169720	169720	16021000	NA	169720	169720	128050000
Steno.17006-RA [NA ...]	0.311224	0.262892	-0.0483317	0.490425	0.205552	0.961161	Steno.17006-RA [NA ...]	21275195900	30631480000	35382849000	43395134000	45082670000	54150220000	65766200000	34461431000	66810180000	63997490000	39277060000	56140390000	71192670000	86491700000	45805200000	51976090000	61053130000	126000000000
Steno.17022-RA;Steno.17021-RA [NA ...]	0.195869	0.209895	0.0140261	0.972991	0.651746	0.972244	Steno.17022-RA;Steno.17021-RA [NA ...]	21292141000	30798570000	35414343000	43435950000	46156500000	57198700000	79200000000	34463825000	67400000000	64141770000	39277060000	56226780000	72400000000	100000000000	46004480000	52700000000	62853200000	142000000000
Steno.17045-RA;GELV01003169.1.p1;GELV01002680.1.p1;gcon_00002912 [NA ...]	-0.277521	-0.801819	-0.524298	0.932398	0.128716	0.42347	Steno.17045-RA;GELV01003169.1.p1;GELV01002680.1.p1;gcon_00002912 [NA ...]	4617160000	8337100000	4440700000	5850000000	7672500000	4540100000	5051600000	5354240000	3985950000	5285770000	3546830000	6505100000	4081350000	5533440000	6060600000	5608700000	3783800000	3868800000
Steno.17048-RA [NA ...]	-1.45826	-3.33323	-1.87498	0.972991	0.357889	0.700908	Steno.17048-RA [NA ...]	14838000	47222000	29156000	39670000	49400000	169720	169720	169720	36839000	18572000	18884000	35578000	169720	169720	35613000	40336000	25907000	169720
Steno.17154-RA;gcon_00008910;gcon_00012360 [NA ...]	3.37135	2.82315	-0.548196	0.2868	0.218044	0.876198	Steno.17154-RA;gcon_00008910;gcon_00012360 [NA ...]	169720	509160	NA	169720	NA	509160	27665000	509160	NA	10414000	NA	509160	169720	176039800	NA	169720	NA	471899000
Steno.17201-RA;LLUN002542-PA;gcon_00011501;GELV01015287.1.p1 [NA ...]	0.407185	-0.478282	-0.885467	0.835111	0.364608	0.132066	Steno.17201-RA;LLUN002542-PA;gcon_00011501;GELV01015287.1.p1 [NA ...]	72226000	162224000	157810000	239232000	169534000	265277000	307562000	199543000	209807000	194195000	131494000	354310000	197273000	377800000	223336000	176619000	131288000	384250000
Steno.17330-RA;GELV01000601.1.p1;gcon_00006127 [NA ...]	1.52616	1.32357	-0.202591	0.288649	0.176093	0.804483	Steno.17330-RA;GELV01000601.1.p1;gcon_00006127 [NA ...]	169720	7645500	169720	169720	7354200	12204720	27400000	169720	10426000	3940600	771390	339440	5877700	12095000	5081200	9849400	7799300	53475200
Steno.17357-RA [NA ...]	0.560359	1.68507	1.12471	0.996721	0.02889	0.064999	Steno.17357-RA [NA ...]	NA	169720	169720	169720	8129300	169720	NA	169720	169720	169720	2114500	169720	NA	3426200	4052300	8177500	7485100	20438000
Steno.17367-RA [NA ...]	0.162996	0.759136	0.59614	0.972991	0.213319	0.438772	Steno.17367-RA [NA ...]	149816200	1598240000	447475000	830330000	2648540000	3835690000	2799680000	514248000	1332770000	1522330000	667714000	1070510000	1959370000	3516080000	2238550000	2536980000	2670890000	3477870000
Steno.17386-RA;Steno.17385-RA [NA ...]	0.700159	-4.35134	-5.0515	0.89425	0	0	Steno.17386-RA;Steno.17385-RA [NA ...]	9138900	43935000	41558000	83138000	169720	169720	47874000	41969000	169720	23955000	17135000	39822000	169720	169720	169720	67403000	169720	169720
Steno.17465-RA [NA ...]	0.971944	3.82703	2.85508	0.994748	0.329152	0.530568	Steno.17465-RA [NA ...]	169720	169720	169720	169720	181010000	379770000	292740000	169720	70178000	32753000	169720	169720	110390000	617940000	33188000	156200000	179440000	169720
Steno.17520-RA [NA ...]	2.98596	3.81005	0.82409	0.200419	0.039018	0.880219	Steno.17520-RA [NA ...]	169720	169720	169720	43993000	169720	40875000	131160000	169720	169720	43220000	35672000	40743000	169720	155820000	31850000	48511000	99192000	253820000
Steno.17542-RA;LLUN009959-PA;LLUN008224-PA;GELV01009236.1.p1;LLUN008223-PA;GELV01015453.1.p1;Steno.10871-RA;GELV01015035.1.p1 [NA ...]	-0.150919	1.9509	2.10182	0.996721	0.307874	0.393414	Steno.17542-RA;LLUN009959-PA;LLUN008224-PA;GELV01009236.1.p1;LLUN008223-PA;GELV01015453.1.p1;Steno.10871-RA;GELV01015035.1.p1 [NA ...]	1418420	3342420	339440	339440	54055400	257117000	258567000	8169400	339440	1565720	5107600	2856420	26794800	219229000	14957900	56701600	68057000	601120000
Steno.17621-RA [NA ...]	0.279219	-1.7535	-2.03272	0.996721	0.211999	0.263903	Steno.17621-RA [NA ...]	509160	5898720	169720	509160	NA	103190000	369100000	3640920	169720	3885640	NA	509160	509160	339440	5695400	56752000	NA	509160
Steno.17726-RA [NA ...]	-0.189982	0.0569886	0.24697	0.987544	0.951224	0.904794	Steno.17726-RA [NA ...]	33920000	36345720	66839000	80454000	47405000	100709000	42136000	19620720	162330000	80809000	38983000	66926720	136650000	140155000	69450000	100710000	117980000	256868000
Steno.17735-RA;gcon_00014417;GELV01009082.1.p1;LLUN006599-PA [NA ...]	-0.142521	-0.423364	-0.280843	0.996721	0.83232	0.96236	Steno.17735-RA;gcon_00014417;GELV01009082.1.p1;LLUN006599-PA [NA ...]	25048500	131107000	55584000	87083000	129628000	107585000	120672000	44419300	87417000	43016500	56103000	126403000	139744000	216946000	134807000	32597620	140225000	310263000
Steno.17763-RA;gcon_00009606 [NA ...]	-0.144114	-1.24025	-1.09613	0.996721	0.868942	0.800099	Steno.17763-RA;gcon_00009606 [NA ...]	11134720	51428720	42300000	71205720	76401720	135791000	58247720	36773720	55251000	34343020	48083440	114571000	61355720	284413000	70441000	70265440	112881720	6057920
Steno.17834-RA [NA ...]	-1.09819	-6.3012	-5.20301	0.835111	1e-05	0.000135	Steno.17834-RA [NA ...]	41971000	110510000	81181000	143120000	81525000	116850000	70494000	82908000	72365000	13012000	59355000	13262000	84179000	169720	115670000	169720	169720	169720
Steno.17931-RA [NA ...]	-3.57071	-3.9011	-0.330382	0.145809	0.032016	0.912803	Steno.17931-RA [NA ...]	1591800	6345200	6287700	5908400	NA	6567200	15136000	169720	7172900	169720	NA	169720	169720	169720	4464600	7698300	NA	169720
Steno.17965-RA;gcon_00015610 [NA ...]	0.259393	-2.34476	-2.60415	0.796045	0.000517	0.000151	Steno.17965-RA;gcon_00015610 [NA ...]	9624020	83243000	13772720	50618000	68663000	107027000	167001000	41092000	33113000	46524000	30914000	50694000	21187720	339440	17795720	42264720	55810000	142609720
Steno.18013-RA [NA ...]	0.501441	-1.24559	-1.74703	0.972991	0.468927	0.281336	Steno.18013-RA [NA ...]	1687600	2175600	2753200	4691100	2824000	6103700	4920800	3800600	5505800	3390000	5250500	6725900	4293800	7831400	5479700	5494000	11620000	5933300
Steno.18017-RA;LLUN005328-PA;gcon_00010801;GELV01009768.1.p1 [NA ...]	-2.56301	-0.645094	1.91792	0.001777	0.082902	0.0681	Steno.18017-RA;LLUN005328-PA;gcon_00010801;GELV01009768.1.p1 [NA ...]	3218120	16391720	14431700	169720	48608000	58751000	20343720	339440	15665720	169720	339440	339440	11364720	69247000	24976400	13431000	10000720	78328000
Steno.18242-RA;birch_GLEAN_10013048;gcon_00010128 [NA ...]	0.0382232	0.706466	0.668243	0.972991	0.443107	0.294855	Steno.18242-RA;birch_GLEAN_10013048;gcon_00010128 [NA ...]	3059820	43509220	13026400	23229900	15608000	138138000	113391800	8258620	41302720	10297800	13378600	14106220	148764000	145492720	40990200	25902300	43432720	456962000
Steno.18258-RA [NA ...]	0.851254	-1.87271	-2.72397	0.972991	0.50338	0.356833	Steno.18258-RA [NA ...]	1372400	169720	169720	NA	7315600	3647700	169720	1418300	169720	NA	1873900	1626800	169720	169720	1705400	NA	169720	3118200
Steno.18366-RA [NA ...]	-0.805313	0.763273	1.56859	0.98118	0.021477	0.017503	Steno.18366-RA [NA ...]	169720	169720	169720	169720	12523000	16604000	9635300	169720	995640	169720	169720	169720	1026600	18975000	169720	8080600	2582000	49564000
Steno.18435-RA [NA ...]	0.960328	0.884081	-0.0762475	0.43207	0.165249	0.972244	Steno.18435-RA [NA ...]	339440	27053000	20556000	62082720	42555720	95185720	87928720	25092000	53725000	65597100	32906720	34058720	94209000	145640000	62397000	90311000	81121000	144433000
Steno.18621-RA [NA ...]	-1.37304	-1.89672	-0.523682	0.215432	0.076929	0.974207	Steno.18621-RA [NA ...]	147250720	402091000	521776000	1028247000	414764000	414859000	771444000	50383720	168081100	99581000	18463440	612199720	205636000	990040000	155474800	236753800	236044720	81524220
Steno.18833-RA;gcon_00015560;LLUN007180-PA;GELV01004377.1.p1 [NA ...]	-0.836411	-1.63521	-0.798795	0.98118	0.49268	0.74149	Steno.18833-RA;gcon_00015560;LLUN007180-PA;GELV01004377.1.p1 [NA ...]	2822200	169720	4844600	169720	169720	17256720	21048000	169720	169720	3867700	169720	339440	169720	8984900	169720	169720	6296100	24760900
Steno.18843-RA [NA ...]	-0.623237	-0.508254	0.114983	0.618366	0.409269	0.801085	Steno.18843-RA [NA ...]	95003000	225983000	203124000	300468000	340970000	398352000	331011000	36525420	141737000	203299000	145139000	211642000	250584000	508970000	195207000	300145000	363426000	387240000
Steno.18915-RA;GELV01002558.1.p1;gcon_00002832 [NA ...]	0.908721	3.01236	2.10364	0.962874	0.123708	0.394112	Steno.18915-RA;GELV01002558.1.p1;gcon_00002832 [NA ...]	509160	16489440	169720	169720	9881720	46030000	75154000	509160	31095000	169720	509160	509160	8492020	101893000	19261000	46828000	62252900	332757000
Steno.18969-RA;gcon_00018571 [NA ...]	-0.300774	-1.84826	-1.54748	0.940197	0.007772	0.050117	Steno.18969-RA;gcon_00018571 [NA ...]	2015379720	5570000000	2128989000	5391100000	3908430000	2397660000	2778290000	4157100000	1746468000	1914609720	1865013000	4138900000	1803012000	2081759720	2098641000	521903720	1149269720	1294050000
Steno.19016-RA;GELV01006676.1.p1;LLUN008530-PA [NA ...]	0.58852	1.75432	1.1658	0.932398	0.012575	0.080063	Steno.19016-RA;GELV01006676.1.p1;LLUN008530-PA [NA ...]	31425600	112564000	30615500	36913820	216882000	431629000	992770000	64354000	137821000	131347000	55470000	62166000	302054000	724840000	224338000	370100000	361524000	3704360000
Steno.19278-RA;Steno.19280-RA [NA ...]	0.372057	1.62972	1.25767	0.996721	0.499395	0.654227	Steno.19278-RA;Steno.19280-RA [NA ...]	169720	23590000	169720	12350000	97095000	102619440	120110000	169720	81292000	25595000	169720	17286440	57348000	154040000	44127000	169720	48345000	736300000
Steno.19614-RA [NA ...]	0.0591419	-2.98726	-3.04641	0.996721	0.229294	0.269369	Steno.19614-RA [NA ...]	94853000	122870000	164760000	238200000	104870000	120030000	139170000	124690000	206610000	86635000	114140000	173090000	121250000	236070000	169720	143050000	131390000	38991000
Steno.19639-RA;GELV01003220.1.p1;LLUN002440-PA;gcon_00014619;birch_GLEAN_10015518;gcon_00014962 [NA ...]	-1.37954	-1.98097	-0.601432	0.721466	0.005779	0.132066	Steno.19639-RA;GELV01003220.1.p1;LLUN002440-PA;gcon_00014619;birch_GLEAN_10015518;gcon_00014962 [NA ...]	79463720	159078720	75585120	201429720	167521000	105582720	82897720	99131720	114918720	104189720	339440	66059440	55854720	126475000	98184720	35602720	41912000	156880000
Steno.19780-RA;gcon_00007325 [NA ...]	0.99318	2.02405	1.03087	0.886822	0.014091	0.132066	Steno.19780-RA;gcon_00007325 [NA ...]	339440	169720	169720	169720	169720	509160	52568000	169720	169720	169720	169720	509160	339440	12212000	1504700	1904800	6069600	168238000
Steno.19805-RA [NA ...]	1.07575	0.282092	-0.793656	0.818366	0.918773	0.500144	Steno.19805-RA [NA ...]	169720	11721000	3313600	6999000	10598000	12493000	15741000	3959700	9481100	4158600	3635400	13607000	11666000	26005000	9670300	19853000	9079800	20056000
Steno.19827-RA [NA ...]	1.01211	2.76099	1.74888	0.778511	0.015367	0.186265	Steno.19827-RA [NA ...]	5104840	43392400	3907640	48495920	47010000	1002354000	2179600000	64295300	222289000	41550600	10939720	5333820	327116900	972279000	65768920	202929000	226671700	12692170000
Steno.19832-RA [NA ...]	-0.364614	-0.732235	-0.367621	0.977905	0.507285	0.793361	Steno.19832-RA [NA ...]	49420720	160449720	147145100	195970000	162229720	130420000	108259720	120848900	83479000	74546000	89641000	148060000	141936000	203039720	199898400	120030000	202092000	148030000
XP_002071306.2;XP_028134524.1;XP_023025086.1;XP_023035089.1;XP_028134522.1;AHE77373.1 [NA ...]	-1.21969	0.971714	2.1914	0.802578	0.46688	0.153646	XP_002071306.2;XP_028134524.1;XP_023025086.1;XP_023035089.1;XP_028134522.1;AHE77373.1 [NA ...]	12697000	169720	13146000	23019000	40577000	73565000	225170000	169720	23993000	5757700	169720	20088000	40347000	268250000	169720	55894000	67843000	1465400000
XP_004536638.1;XP_014089868.1;JAC38893.1;JAC38894.1;XP_005183030.1;XP_018791754.1;XP_014089867.1;XP_011211610.1;XP_011178245.1;XP_013099511.1;XP_014089872.1;XP_014089866.1;XP_014089864.1;LLUN011694-PA;JAQ00153.1;XP_017468719.1;JAG40388.1;AXU24970.1;GELV01001050.1.p1;Steno.01045-RA;XP_016949852.1;XP_016944634.1;XP_016941530.1;XP_002070761.1;XP_017104515.1;gcon_00015522;AGQ45967.1 [NA ...]	0.706512	0.605782	-0.100729	0.72849	0.411885	0.885197	XP_004536638.1;XP_014089868.1;JAC38893.1;JAC38894.1;XP_005183030.1;XP_018791754.1;XP_014089867.1;XP_011211610.1;XP_011178245.1;XP_013099511.1;XP_014089872.1;XP_014089866.1;XP_014089864.1;LLUN011694-PA;JAQ00153.1;XP_017468719.1;JAG40388.1;AXU24970.1;GELV01001050.1.p1;Steno.01045-RA;XP_016949852.1;XP_016944634.1;XP_016941530.1;XP_002070761.1;XP_017104515.1;gcon_00015522;AGQ45967.1 [NA ...]	124383100	692325000	344456000	423173000	447076000	330430720	546310000	864566000	1053614000	825933000	249985200	488634000	975735000	785732000	799169000	564162000	1432005000	1012930000
XP_008200986.2 [NA ...]	-0.303076	0.0642843	0.36736	0.972991	0.854021	0.65922	XP_008200986.2 [NA ...]	842641000	3187180000	861160000	1504110000	2285500000	2495870000	2598840000	1475210000	2130490000	494500000	675650000	2183700000	1746940000	2437250000	3304020000	2172090000	1544770000	5469870000
XP_011266030.1 [NA ...]	-0.517373	-0.0340568	0.483316	0.796045	0.899473	0.483124	XP_011266030.1 [NA ...]	602502000	2182470000	772480000	943240000	2285500000	2593760000	2792980000	1038716000	902820000	531420000	198116000	1741990000	1464880000	2776930000	2100970000	1325600000	983010000	3877310000
XP_012225826.1 [NA ...]	0.656114	3.77431	3.1182	0.996721	0.066178	0.132066	XP_012225826.1 [NA ...]	169720	169720	169720	NA	169720	45803000	283980000	169720	169720	NA	169720	169720	169720	187100000	4895200	NA	5998700	1691600000
XP_013139286.1;XP_022818855.1;ACM78945.1;XP_028169009.1;XP_013193813.1;XP_013164785.1;XP_026489374.1;XP_011548526.1;XP_028041234.1;XP_023948633.1;XP_021204587.1;NP_001296515.1;XP_022114482.1;AET10425.1;GBP33063.1;gcon_00017185;KPI99110.1;XP_014355083.1;XP_013193814.1;MOY45149.1;EGI69033.1;XP_017474143.1;XP_026749281.1;KNC22524.1;JAI54410.1;JAC16429.1;JAP02518.1;JAW08845.1;JAC88092.1;XP_011069070.…	0.95677	-2.48253	-3.4393	0.972991	0.37419	0.230204	XP_013139286.1;XP_022818855.1;ACM78945.1;XP_028169009.1;XP_013193813.1;XP_013164785.1;XP_026489374.1;XP_011548526.1;XP_028041234.1;XP_023948633.1;XP_021204587.1;NP_001296515.1;XP_022114482.1;AET10425.1;GBP33063.1;gcon_00017185;KPI99110.1;XP_014355083.1;XP_013193814.1;MOY45149.1;EGI69033.1;XP_017474143.1;XP_026749281.1;KNC22524.1;JAI54410.1;JAC16429.1;JAP02518.1;JAW08845.1;JAC88092.1;XP_011069070.…	339440	191920000	73980000	175990000	264350000	5426820	283460800	119410000	218050000	154040000	169720	241739720	4823220	205100000	215390000	169720	169720	332955000
XP_013197033.1 [NA ...]	-0.546204	-0.230993	0.315211	0.805767	0.715284	0.681249	XP_013197033.1 [NA ...]	602502000	2182470000	861160000	1251990000	2285500000	2441630000	2431190000	1097980000	776920000	483280000	396060000	1741990000	814110000	2664290000	2473830000	1304620000	1052920000	4075590000
XP_014248703.1 [NA ...]	0.576584	0.345475	-0.231108	0.82506	0.547275	0.884308	XP_014248703.1 [NA ...]	106143820	615314400	276252600	353575000	377600000	714811000	591296000	810509440	972625000	758875500	235074920	363998720	922979000	796671000	689759000	460966000	1356558000	662211100
XP_014284945.1;QAV53819.1;BAD15163.1;APX61060.1;XP_018325773.1;OWR51029.1;ADM26735.1;XP_018325772.1;AXU24973.1;AXB26577.1;XP_026290396.1;XP_014239772.1;AGM20719.1;AFX84559.1;AFN65689.1;AIY24626.1;AIA61349.1;AFP54306.1;AFK64820.1;JAI16274.1;XP_018897869.1;ADD91573.1;JAV10012.1;AER28022.1;AEN67745.1;AEN67735.1;AEN67733.1;AEN67729.1;AEN67728.1;JAA86282.1;ADJ67118.1;ADJ67098.1;ADJ67096.1;ADJ67094.1;A…	-0.133788	-0.955611	-0.821822	0.996721	0.055912	0.110928	XP_014284945.1;QAV53819.1;BAD15163.1;APX61060.1;XP_018325773.1;OWR51029.1;ADM26735.1;XP_018325772.1;AXU24973.1;AXB26577.1;XP_026290396.1;XP_014239772.1;AGM20719.1;AFX84559.1;AFN65689.1;AIY24626.1;AIA61349.1;AFP54306.1;AFK64820.1;JAI16274.1;XP_018897869.1;ADD91573.1;JAV10012.1;AER28022.1;AEN67745.1;AEN67735.1;AEN67733.1;AEN67729.1;AEN67728.1;JAA86282.1;ADJ67118.1;ADJ67098.1;ADJ67096.1;ADJ67094.1;A…	659672000	902850000	558410000	873390000	656210000	646806000	908610000	875710000	770750000	446890000	349749000	669080000	464379000	577660000	714350000	581898000	290189000	1182450000
XP_017140853.1;XP_002013456.1;XP_002013455.2;XP_022215233.1;XP_022215232.1;XP_017140854.1 [NA ...]	-1.49968	-0.562522	0.937159	0.82506	0.63858	0.783427	XP_017140853.1;XP_002013456.1;XP_002013455.2;XP_022215233.1;XP_022215232.1;XP_017140854.1 [NA ...]	7921100	32429000	3932600	20855000	32070000	35281000	50846000	169720	20275000	1995500	9415200	14049000	24035000	54661000	37759000	31586000	11978000	77921000
XP_017460793.1;XP_017460792.1 [NA ...]	1.83842	2.18979	0.351366	0.825696	0.45346	0.960509	XP_017460793.1;XP_017460792.1 [NA ...]	169720	169720	169720	169720	169720	10183000	65279000	169720	2586500	169720	2043700	169720	169720	24261000	3471400	5088100	169720	587550000
XP_017770094.1;AJO53611.1;XP_011493320.1;XP_019542933.1;XP_023015278.1;AHA36969.1;XP_023015281.1;AGQ45969.1;XP_014254569.1;XP_005184291.1;XP_019874925.1;XP_018800138.1;XP_017467027.1;XP_014099196.1;XP_013103049.1;XP_011201513.1;XP_004535076.1;JAV10029.1;JAB58727.1;XP_018566266.1;JAV23089.1;ADM13382.1;ADD20300.1;MBW33452.1;MBW26757.1;XP_022900037.1;JAB58740.1;XP_008560504.1;XP_018900653.1;XP_02221…	-0.525441	-0.191538	0.333903	0.818313	0.763409	0.654227	XP_017770094.1;AJO53611.1;XP_011493320.1;XP_019542933.1;XP_023015278.1;AHA36969.1;XP_023015281.1;AGQ45969.1;XP_014254569.1;XP_005184291.1;XP_019874925.1;XP_018800138.1;XP_017467027.1;XP_014099196.1;XP_013103049.1;XP_011201513.1;XP_004535076.1;JAV10029.1;JAB58727.1;XP_018566266.1;JAV23089.1;ADM13382.1;ADD20300.1;MBW33452.1;MBW26757.1;XP_022900037.1;JAB58740.1;XP_008560504.1;XP_018900653.1;XP_02221…	602502000	2182470000	861160000	1251990000	2285500000	2441630000	2431190000	1097980000	819970000	483280000	396060000	1741990000	938070000	2664290000	2473830000	1304620000	1052920000	4075590000
XP_018915637.1;APW83576.1;JAA93620.1;JAA93619.1;AIU47026.1;XP_026283918.1;AVA07270.1;XP_018580176.1 [NA ...]	-1.58331	0.258536	1.84185	0.381685	0.553597	0.453389	XP_018915637.1;APW83576.1;JAA93620.1;JAA93619.1;AIU47026.1;XP_026283918.1;AVA07270.1;XP_018580176.1 [NA ...]	339440	21197900	15713720	169720	49751000	26943720	35966000	339440	15927720	169720	339440	339440	11186720	29120720	12358720	18643000	191949720	50378000
XP_020816857.1 [NA ...]	1.23612	3.88904	2.65292	0.43207	0.012172	0.269412	XP_020816857.1 [NA ...]	339440	339440	169720	169720	138118000	310180000	166124000	339440	21853000	169720	22941720	28831000	56171720	195075000	53207000	79315000	102599720	736200000
XP_026728848.1;ABH09734.1;JAC88124.1;AEI58998.1;NP_001036837.1;XP_022827224.1;XP_021188151.1;JAS01476.1;AAN86047.1;XP_012547740.1;AKP54257.1;JAC17994.1;XP_015433680.1;XP_018393000.1;XP_018370677.1;XP_018340821.1;XP_018317889.1;XP_012231645.1;XP_012063809.1;XP_011340123.1;XP_011135831.1;XP_011060598.1;XP_011863192.1;XP_011708166.1;ARK19982.1;XP_012063808.1;XP_011863193.1;XP_011708167.1;AXU24956.1;…	-0.546204	-0.230993	0.315211	0.805767	0.715284	0.681249	XP_026728848.1;ABH09734.1;JAC88124.1;AEI58998.1;NP_001036837.1;XP_022827224.1;XP_021188151.1;JAS01476.1;AAN86047.1;XP_012547740.1;AKP54257.1;JAC17994.1;XP_015433680.1;XP_018393000.1;XP_018370677.1;XP_018340821.1;XP_018317889.1;XP_012231645.1;XP_012063809.1;XP_011340123.1;XP_011135831.1;XP_011060598.1;XP_011863192.1;XP_011708166.1;ARK19982.1;XP_012063808.1;XP_011863193.1;XP_011708167.1;AXU24956.1;…	602502000	2182470000	861160000	1251990000	2285500000	2441630000	2431190000	1097980000	776920000	483280000	396060000	1741990000	814110000	2664290000	2473830000	1304620000	1052920000	4075590000
XP_029155255.1;SPP89840.1;XP_026849659.1;XP_022219551.1;XP_017155878.1;SPP89839.1 [NA ...]	-0.299658	-1.95248	-1.65282	0.991693	0.334565	0.548787	XP_029155255.1;SPP89840.1;XP_026849659.1;XP_022219551.1;XP_017155878.1;SPP89839.1 [NA ...]	50499800	323964000	64989100	262140000	376741000	585820000	775470000	92232300	264511000	123813000	20248420	238549500	314742000	530118000	310349720	58584720	509160	513252000
XP_966611.1;ADB44081.1;XP_026688615.1;XP_017298896.1;XP_027840439.1;XP_023021767.1;XP_027840455.1;XP_018330022.1;AHA36968.1;XP_019870154.1;XP_018575625.1;XP_019760771.1;XP_022906397.1;ALJ76676.1;AHE77377.1;ABR92405.1;ABP97091.1;AHY24662.1;XP_027840453.1;XP_026818023.1;MBW19635.1;AMQ77289.1;XP_022161210.1;XP_025201881.1;XP_025201972.1;XP_025407406.1;XP_026817717.1;XP_002422844.1;XP_022166723.1;XP_…	0.113002	-0.292572	-0.405574	0.996721	0.615454	0.538777	XP_966611.1;ADB44081.1;XP_026688615.1;XP_017298896.1;XP_027840439.1;XP_023021767.1;XP_027840455.1;XP_018330022.1;AHA36968.1;XP_019870154.1;XP_018575625.1;XP_019760771.1;XP_022906397.1;ALJ76676.1;AHE77377.1;ABR92405.1;ABP97091.1;AHY24662.1;XP_027840453.1;XP_026818023.1;MBW19635.1;AMQ77289.1;XP_022161210.1;XP_025201881.1;XP_025201972.1;XP_025407406.1;XP_026817717.1;XP_002422844.1;XP_022166723.1;XP_…	254667200	1998870000	557953000	825944700	1790500000	1540220000	1449230000	929580500	1394274000	1428673000	444327000	933503000	1267268000	1345200000	783569000	842740000	1368869000	1770310000
birch_GLEAN_10000342;gcon_00008154;GELV01004835.1.p1;Steno.05135-RA [NA ...]	0.902684	-0.531867	-1.43455	0.69993	0.83936	0.268027	birch_GLEAN_10000342;gcon_00008154;GELV01004835.1.p1;Steno.05135-RA [NA ...]	509160	82708720	26280120	99149440	59753420	134828000	186359000	59485720	100094600	52641440	38822440	94955440	22964300	119826000	94010440	123296500	3914940	855340000
birch_GLEAN_10000492;birch_GLEAN_10008390;GELV01013003.1.p1 [NA ...]	-0.195342	-3.45342	-3.25808	0.996721	0.045799	0.110928	birch_GLEAN_10000492;birch_GLEAN_10008390;GELV01013003.1.p1 [NA ...]	7384900	36762000	20477000	28403000	26991000	33966000	42273000	20586000	18495000	24748000	11524000	20439000	28231000	8343700	41321000	169720	169720	122580000
birch_GLEAN_10001321 [NA ...]	1.41295	-2.63308	-4.04603	0.972991	0.41786	0.282851	birch_GLEAN_10001321 [NA ...]	169720	5285800	49436000	169720	169720	264220000	170700000	169720	169720	15330000	6256200	156050000	169720	169720	169720	159590000	169720	169720
birch_GLEAN_10001461;GELV01002265.1.p1;gcon_00016128;GELV01014177.1.p1;GELV01013628.1.p1;GELV01002055.1.p1;Steno.18469-RA [NA ...]	0.20944	0.223466	0.0140261	0.972991	0.642301	0.972244	birch_GLEAN_10001461;GELV01002265.1.p1;gcon_00016128;GELV01014177.1.p1;GELV01013628.1.p1;GELV01002055.1.p1;Steno.18469-RA [NA ...]	21292141000	30798570000	35414343000	43399858000	46156500000	57198700000	79200000000	34463825000	67400000000	64141770000	39277060000	56226780000	72400000000	100000000000	46004480000	52700000000	62853200000	142000000000
birch_GLEAN_10003512 [NA ...]	-3.12758	-1.80739	1.32019	0.184418	0.094589	0.891847	birch_GLEAN_10003512 [NA ...]	NA	NA	2952800	NA	6703300	11945000	NA	NA	169720	NA	169720	169720	NA	NA	169720	NA	169720	84335000
[truncated: 273 more rows]

## Sheet: Hsp Data
Comparative proteomics of stenotopic caddisfly Crunoecia irrorata identifies acclimation strategies to warming
Joshua Niklas Ebner, Danilo Ritz, Stefanie von Fumetti
[truncated: 31 more rows]

## Sheet: Phobius Results
Comparative proteomics of stenotopic caddisfly Crunoecia irrorata identifies acclimation strategies to warming
[truncated: 1,117 more rows]

[truncated: 2 more sheets: Secreted Proteins, Unique Protein Sets]
